# Supplementary material for: Comparative Genomic Analysis of 450 Strains of Salmonella enterica Isolated from Diseased Animals
Source: Genes (Basel). 2020 Sep 1;11(9):1025. doi: 10.3390/genes11091025 (PMC7564550; doi:10.3390/genes11091025)
Supplement: Supplementary file 1 [file genes-11-01025-s001.zip]

Archive with 4 entries (3 files):
- genes-854914-suppls/S1 Metadata and Accession Number of Salmonella Isolated from Diseased Animals.xlsx
- genes-854914-suppls/S2 Characteristic of Genomes and Plasmids of Selected Salmonella Strains Sequenced by PacBio_.xlsx
- genes-854914-suppls/S3 Antimicrobial Susceptibility Profiles.xlsx
- genes-854914-suppls/
