# Supplementary material for: Comparative Genomic Analysis of 450 Strains of Salmonella enterica Isolated from Diseased Animals
Source: Genes (Basel). 2020 Sep 1;11(9):1025. doi: 10.3390/genes11091025 (PMC7564550; doi:10.3390/genes11091025)
Supplement: Supplementary file 1 [file genes-11-01025-s001.zip › genes-854914-suppls/S1 Metadata and Accession Number of Salmonella Isolated from Diseased Animals.xlsx]

## Sheet: metadata
CVM #	Serotype	Source	State*	Year of Isolation	Antimicrobial Resistance Genes	Biocide Resistance Genes	Heavy Metal Resistance Genes		Plasmid Types	Spv Operon	SPI	SPI-1																				SPI-2								SPI-3								SPI-4
											Gene	sitA	avrA	sprB	orgA	prgH	hilD	hilA	iagB	sptP	sipA	sipD	sipC	sipB	spaS	spaN	invI	invA	STM2901	STM2902	STM2905	ttrC	ssrB	ssaB	ssaC	sseC	sseF	sseG	ssaQ	STM3752	sugR	STM3754	rhuM	misL	marT	mgtC	STM3780	siiD	siiE
											Locus tag	STM2861	STM2865	STM2866	STM2869	STM2874	STM2875	STM2876	STM2877	STM2878	STM2882	STM2883	STM2884	STM2885	STM2887	STM2892	STM2893	STM2896	STM2901	STM2902	STM2905	STM1384	STM1391	STM1393	STM1394	STM1400	STM1404	STM1405	STM1418	STM3752	STM3753	STM3754	STM3755	STM3757	STM3759	STM3764	STM3780	STM4260	STM4261
20722	Typhimurium(O5-)	Bovine	TN	2002-03-01	aadA12 aph(3')-Ia blaTEM-1 sul1	qacEdelta1	golS golT	20722	IncFII(S) IncFIB(AP001918)	spvC spvB spvA spvR spvD	20722	+	+	+	+	+	+	+	+	+	+	+	+	+	+	+	+	+	+	+	+	+	+	+	+	+	+	+	+	+	+	+	+	+	+	+	+	+	+
20723	Uganda	Bovine	TN	2002-01-30	aadA15 aadA2 ant(2'')-Ia aph(3'')-Ib aph(3')-Ia aph(6)-Id blaCMY-2 cmlA6 floR sul1 sul2 tet(A) tet(M)	qacEdelta1	golS golT merA merB merD merE merP merR merT	20723	IncI1 IncA/C2 ColpVC IncI2		20723	+	+	+	+	+	+	+	+	+	+	+	+	+	+	+	+	+	+	+	+	+	+	+	+	+	+	+	+	-	-	-	-	+	+	+	-	+	+
20724	Senftenberg	Chicken	TN	2002-04-24			golS golT pcoA pcoB pcoC pcoD pcoE pcoR pcoS silA silB silC silE silF silP silR silS	20724			20724	+	+	+	+	+	+	+	+	+	+	+	+	+	+	+	+	+	+	+	+	+	+	+	+	+	+	+	+	-	-	-	-	+	+	+	-	+	+
20725	Choleraesuis	Swine	TN	2002-04-10	aph(3'')-Ib aph(6)-Id sul2		golS golT	20725	IncQ1 IncFII(S) IncFIB(S)	spvR spvA spvB spvC spvD	20725	+	-	+	+	+	+	+	+	+	+	+	+	+	+	+	+	+	-	-	+	+	+	+	+	+	+	+	+	-	-	-	-	+	+	+	+	+	+
20726	Panama	Bovine	TN	2002-08-08			golS golT	20726	IncFII(S)		20726	+	+	+	+	+	+	+	+	+	+	+	+	+	+	+	+	+	+	+	-	+	+	+	+	+	+	+	+	+	+	+	+	+	+	+	+	+	+
20727	Senftenberg	Bovine	TN	2002-03-11			golS golT pcoA pcoB pcoC pcoD pcoE pcoR pcoS silA silB silC silE silF silP silR silS	20727	ColRNAI IncFII(pCRY)		20727	+	+	+	+	+	+	+	+	+	+	+	+	+	+	+	+	+	+	+	+	+	+	+	+	+	+	+	+	+	+	-	-	+	+	+	+	+	+
20728	Typhimurium(O5-)	Bovine	TN	2002-03-01	aadA12 aph(3')-Ia blaTEM-1 sul1 tet(A)	qacEdelta1	golS golT merC merP merR merT	20728	IncFII(S) IncFIB(AP001918) ColRNAI	spvR spvA spvB spvC spvD	20728	+	+	+	+	+	+	+	+	+	+	+	+	+	+	+	+	+	+	+	+	+	+	+	+	+	+	+	+	+	+	+	+	+	+	+	+	+	+
20729	Typhimurium(O5-)	Turkey	NC	2002-06-07	aadA2 blaCARB-2 floR sul1 tet(G)	qacEdelta1	golS golT	20729	ColRNAI IncFII(S) IncFIB(S)	spvD spvC spvB spvA spvR	20729	+	+	+	+	+	+	+	+	+	+	+	+	+	+	+	+	+	+	+	+	+	+	+	+	+	+	+	+	+	+	+	+	+	+	+	+	+	+
20730	Kentucky	Chicken	NC	2002-06-07	aph(3'')-Ib aph(6)-Id tet(B)		golS golT	20730	IncX1 IncFIB(AP001918) IncFII		20730	+	+	+	+	+	+	+	+	+	+	+	+	+	+	+	+	+	+	+	+	+	+	+	+	+	+	+	+	-	-	-	-	+	+	+	+	+	+
20731	Typhimurium(O5-)	Swine	NC	2002-06-19	aadA22 aph(3'')-Ib aph(3')-IIa aph(6)-Ic aph(6)-Id blaCMY-2 blaTEM-1 ble catA1 lnu(G) sul1 tet(B)	qacEdelta1	golS golT pcoA pcoB pcoC pcoD pcoE pcoR pcoS silA silB silC silE silF silP silR silS	20731	IncHI1A IncHI1B(R27) IncI1 IncFIA(HI1)		20731	+	+	+	+	+	+	+	+	+	+	+	+	+	+	+	+	+	+	+	+	+	+	+	+	+	+	+	+	+	+	+	+	+	+	+	+	+	+
20732	Typhimurium(O5-)	Swine	NC	2002-06-18	aadA2 blaCARB-2 floR sul1 tet(G)	qacEdelta1	golS golT	20732	ColRNAI IncFII(S) IncFIB(S)	spvR spvA spvB spvC spvD	20732	+	+	+	+	+	+	+	+	+	+	+	+	+	+	+	+	+	+	+	+	+	+	+	+	+	+	+	+	+	+	+	+	+	+	+	+	+	+
20733	Kentucky	Chicken	NC	2002-06-21			golS golT	20733	IncX1 IncI1		20733	+	+	+	+	+	+	+	+	+	+	+	+	+	+	+	+	+	+	+	+	+	+	+	+	+	+	+	+	-	-	-	-	+	+	+	+	+	+
20734	Muenchen	Swine	NC	2002-06-21	aph(3'')-Ib aph(6)-Id sul2 tet(A)		golS golT	20734	IncQ1 ColRNAI		20734	+	+	+	+	+	+	+	+	+	+	+	+	+	+	+	+	+	+	+	+	+	+	+	+	+	+	+	+	-	-	-	-	+	+	+	+	+	+
20735	Anatum	Swine	NC	2002-06-21	tet(C)		golS golT	20735	ColRNAI ColE10		20735	+	+	+	+	+	+	+	+	+	+	+	+	+	+	+	+	+	-	-	+	+	+	+	+	+	+	+	+	-	-	-	-	+	+	+	+	+	+
20736	Typhimurium(O5-)	Swine	NC	2002-06-20	aadA2 blaCARB-2 floR sul1 tet(G)	qacEdelta1	golS golT	20736	ColRNAI IncFII(S) IncFIB(S)	spvD spvC spvB spvA spvR	20736	+	+	+	+	+	+	+	+	+	+	+	+	+	+	+	+	+	+	+	+	+	+	+	+	+	+	+	+	+	+	+	+	+	+	+	+	+	+
20737	Heidelberg	Swine	NC	2002-06-20	aadA1 aadA2 aph(3'')-Ib aph(3')-IIa aph(3')-Ia aph(6)-Ic aph(6)-Id ble cmlA1 fosA7 sul3 tet(B)	qacL	golS golT pcoA pcoB pcoC pcoD pcoE pcoR pcoS silA silB silC silE silF silP silR silS terD terW terZ	20737	IncHI2 IncHI2A IncI1		20737	+	+	+	+	+	+	+	+	+	+	+	+	+	+	+	+	+	-	+	+	+	+	+	+	+	+	+	+	+	+	+	+	+	+	+	+	+	+
20738	Typhimurium(O5-)	Swine	NC	2002-06-28	aadA2 blaCARB-2 floR sul1 tet(G)	qacEdelta1	golS golT	20738	ColRNAI IncFIB(S) IncFII(S)	spvR spvA spvB spvC spvD	20738	+	+	+	+	+	+	+	+	+	+	+	+	+	+	+	+	+	+	+	+	+	+	+	+	+	+	+	+	+	+	+	+	+	+	+	+	+	+
20739	Krefeld	Swine	NC	2002-06-28	aac(3)-VIa aadA1 sul1 tet(B)	qacEdelta1	golS golT merA merD merE merR merT pcoA pcoB pcoC pcoD pcoE pcoR pcoS silA silB silC silE silF silP silR silS terD terW terZ	20739	IncHI2 IncHI2A		20739	+	+	+	+	+	+	+	+	+	+	+	+	+	+	+	+	+	-	-	+	+	+	+	+	+	+	+	+	-	-	-	-	+	+	+	-	+	+
20740	Kentucky	Swine	NC	2002-07-09			golS golT	20740			20740	+	+	+	+	+	+	+	+	+	+	+	+	+	+	+	+	+	+	+	+	+	+	+	+	+	+	+	+	-	-	-	-	+	+	+	+	+	+
20741	Schwarzengrund	Swine	NC	2002-07-03	aph(3'')-Ib sul2 tet(A)		golS golT pcoA pcoB pcoC pcoD pcoE pcoR pcoS silA silB silC silE silF silP silR silS	20741	IncQ1		20741	+	+	+	+	+	+	+	+	+	+	+	+	+	+	+	+	+	+	+	-	+	+	+	+	+	+	+	+	-	-	-	-	+	+	+	+	+	+
20742	Derby	Swine	NC	2002-07-22	aadA2 fosA7 sul1 tet(A)	qacEdelta1	golS golT merC merP merR merT	20742			20742	+	+	+	+	+	+	+	+	+	+	+	+	+	+	+	+	+	-	-	+	+	+	+	+	+	+	+	+	-	-	+	-	+	+	+	-	+	+
20743	Derby	Swine	NC	2002-07-23	aph(3'')-Ib aph(6)-Id fosA7 sul2 tet(A)		golS golT	20743	ColRNAI IncQ1		20743	+	+	+	+	+	+	+	+	+	+	+	+	+	+	+	+	+	-	-	+	+	+	+	+	+	+	+	+	-	-	+	-	+	+	+	-	+	+
20744	Muenchen	Swine	NC	2002-07-23	aph(3'')-Ib aph(6)-Id sul2 tet(A)		golS golT	20744	IncQ1 ColRNAI		20744	+	+	+	+	+	+	+	+	+	+	+	+	+	+	+	+	+	+	+	+	+	+	+	+	+	+	+	+	-	-	-	-	+	+	+	+	+	+
20746	Anatum	Swine	NC	2002	blaCMY-2 tet(C)		golS golT	20746	IncI1 ColE10		20746	+	+	+	+	+	+	+	+	+	+	+	+	+	+	+	+	+	-	-	+	+	+	+	+	+	+	+	+	-	-	-	-	+	+	+	+	+	+
20747	Choleraesuis	Swine	NC	2002-07-24	aph(3'')-Ib aph(6)-Id blaTEM-1 sul2 tet(B)		golS golT terD terW terZ	20747	IncHI2A IncFIB(S) IncHI2 IncFII(S)	spvD spvC spvB spvA spvR	20747	+	-	+	+	+	+	+	+	+	+	+	+	+	+	+	+	+	-	-	+	+	+	+	+	+	+	+	+	-	-	-	-	+	+	+	+	+	+
20748	Mbandaka	Bovine	NC	2002-07-25			golS golT	20748			20748	+	+	+	+	+	+	+	+	+	+	+	+	+	+	+	+	+	+	+	+	+	+	+	+	+	+	+	+	+	+	+	-	+	+	+	-	+	+
20749	Senftenberg	Turkey	NC	2002-07-31	aadA2 ant(2'')-Ia aph(3'')-Ib aph(6)-Id blaTEM-1 dfrA5 sul1 tet(A)	qacE	golS golT merP merR merT pcoA pcoB pcoC pcoD pcoE pcoR pcoS silA silB silC silE silF silP silR silS	20749			20749	+	+	+	+	+	+	+	+	+	+	+	+	+	+	+	+	+	+	+	+	+	+	+	+	+	+	+	+	+	+	-	-	+	+	+	+	+	+
20750	Kentucky	Chicken	NC	2002-08-09			golS golT	20750	IncX1 IncI1		20750	+	+	+	+	+	+	+	+	+	+	+	+	+	+	+	+	+	+	+	+	+	+	+	+	+	+	+	+	-	-	-	-	+	+	+	+	+	+
20751	Typhimurium	Chicken	NC	2002-08-01			golS golT	20751	IncFII(S) IncFIB(S)	spvD spvC spvB spvA spvR	20751	+	+	+	+	+	+	+	+	+	+	+	+	+	+	+	+	+	+	+	+	+	+	+	+	+	+	+	+	+	+	+	+	+	+	+	+	+	+
20752	Heidelberg	Turkey	NC	2002-08-09	aph(3'')-Ib aph(3')-IIa aph(6)-Ic aph(6)-Id ble fosA7 tet(B)		golS golT pcoA pcoB pcoC pcoD pcoE pcoR pcoS silA silB silC silE silF silP silR silS terD terW terZ	20752	IncHI2 IncHI2A ColRNAI		20752	+	+	+	+	+	+	+	+	+	+	+	+	+	+	+	+	+	+	+	+	+	+	+	+	+	+	+	+	+	+	+	+	+	+	+	+	+	+
20754	Infantis	Swine	NC	2002-08-21			golS golT	20754			20754	+	+	+	+	+	+	+	+	+	+	+	+	+	+	+	+	+	+	+	+	+	+	+	+	+	+	+	+	-	-	-	-	+	+	+	+	+	+
20755	Muenchen	Swine	NC	2002-08-21			golS golT	20755	ColRNAI		20755	+	+	+	+	+	+	+	+	+	+	+	+	+	+	+	+	+	+	+	+	+	+	+	+	+	+	+	+	-	-	-	-	+	+	+	+	+	+
20756	Typhimurium(O5-)	Swine	NC	2002-08-21	aadA2 blaCARB-2 floR sul1 tet(G)	qacEdelta1	golS golT	20756	IncFIB(S) ColRNAI IncFII(S)	spvD spvC spvB spvA spvR	20756	+	+	+	+	+	+	+	+	+	+	+	+	+	+	+	+	+	+	+	+	+	+	+	+	+	+	+	+	+	+	+	+	+	+	+	+	+	+
20757	Infantis	Swine	NC	2002-08-15			golS golT	20757			20757	+	+	+	+	+	+	+	+	+	+	+	+	+	+	+	+	+	+	+	+	+	+	+	+	+	+	+	+	-	-	-	-	+	+	+	+	+	+
20758	Typhimurium	Swine	NC	2002-08-15	tet(B)		golS golT pcoA pcoB pcoC pcoD pcoE pcoR pcoS silA silB silC silE silF silP silR silS	20758	IncFII(29) IncFIB(AP001918)		20758	+	+	+	+	+	+	+	+	+	+	+	+	+	+	+	+	+	+	+	+	+	+	+	+	+	+	+	+	+	+	+	+	+	+	+	+	+	+
20759	Typhimurium(O5-)	Swine	NC	2002-08-21	aadA2 blaCARB-2 floR sul1 tet(G)	qacEdelta1	golS golT	20759	IncFII(S) IncFIB(S)	spvD spvC spvB spvA spvR	20759	+	+	+	+	+	+	+	+	+	+	+	+	+	+	+	+	+	+	+	+	+	+	+	+	+	+	+	+	+	+	+	+	+	+	+	+	+	+
20760	Heidelberg	Swine	NC	2002-08-21	aadA1 aadA2 aph(3'')-Ib aph(3')-IIa aph(3')-Ia aph(6)-Ic aph(6)-Id ble cmlA1 fosA7 sul3 tet(A) tet(B)	qacL	golS golT merC merP merR merT pcoA pcoB pcoC pcoD pcoE pcoR pcoS silA silB silC silE silF silP silR silS terD terW terZ	20760	IncHI2A IncHI2 IncI1		20760	+	+	+	+	+	+	+	+	+	+	+	+	+	+	+	+	+	+	+	+	+	+	+	+	+	+	+	+	+	+	+	+	+	+	+	+	+	+
20761	Havana	Swine	NC	2002-08-21	aadA1 aadA2 aph(3')-Ia cmlA1 sul3 tet(A)	qacL	golS golT merC merP merR merT	20761	IncI1		20761	+	+	+	+	+	+	+	+	+	+	+	+	+	+	+	+	+	+	+	+	+	+	+	+	+	+	+	+	-	-	-	-	+	+	+	+	+	+
20762	Typhimurium	Bovine	NC	2002-08-28	blaCMY-2		golS golT	20762	IncI1 IncFIB(S) IncFII(S)	spvR spvA spvB spvC spvD	20762	+	+	+	+	+	+	+	+	+	+	+	+	+	+	+	+	+	+	+	+	+	+	+	+	+	+	+	+	+	+	+	+	+	+	+	+	+	+
20763	Derby	Swine	NC	2002-08-21	aadA2 fosA7 sul1 tet(A)	qacEdelta1	golS golT merC merP merR merT	20763			20763	+	+	+	+	+	+	+	+	+	+	+	+	+	+	+	+	+	-	-	+	+	+	+	+	+	+	+	+	-	-	+	-	+	+	+	-	+	+
20764	Mbandaka	Bovine	NC	2002-08-21			golS golT	20764			20764	+	+	+	+	+	+	+	+	+	+	+	+	+	+	+	+	+	+	+	+	+	+	+	+	+	+	+	+	+	+	+	-	+	+	+	-	+	+
20765	Choleraesuis	Swine	NC	2002-08-23	aph(3'')-Ib aph(6)-Id blaTEM-1 sul2 tet(B)		golS golT terD terW terZ	20765	IncQ1 IncHI2A IncHI2 IncFII(S) IncFIB(S)	spvR spvA spvB spvC spvD	20765	+	-	+	+	+	+	+	+	+	+	+	+	+	+	+	+	+	-	-	+	+	+	+	+	+	+	+	+	-	-	-	-	+	+	+	+	+	+
20766	Typhimurium(O5-)	Swine	NC	2002-08-28	aadA2 blaCARB-2 floR sul1 tet(G)	qacEdelta1	golS golT	20766	IncFIB(S) IncFII(S)	spvD spvC spvB spvA spvR	20766	+	+	+	+	+	+	+	+	+	+	+	+	+	+	+	+	+	+	+	+	+	+	+	+	+	+	+	+	+	+	+	+	+	+	+	+	+	+
20767	Typhimurium(O5-)	Swine	NC	2002-08-23	aadA2 blaCARB-2 floR sul1 tet(G)	qacEdelta1	golS golT	20767	ColRNAI IncFIB(S) IncFII(S)	spvR spvA spvB spvC spvD	20767	+	+	+	+	+	+	+	+	+	+	+	+	+	+	+	+	+	+	+	+	+	+	+	+	+	+	+	+	+	+	+	+	+	+	+	+	+	+
20768	Typhimurium(O5-)	Swine	NC	2002-08-28	aadA1 aph(3'')-Ib aph(6)-Id sul1 tet(A)	qacEdelta1	golS golT merD merE merF merP merR merT pcoA pcoB pcoC pcoD pcoE pcoR pcoS silA silB silC silE silF silP silR silS	20768	IncI1 ColRNAI		20768	+	+	+	+	+	+	+	+	+	+	+	+	+	+	+	+	+	+	+	+	+	+	+	+	+	+	+	+	+	+	+	+	+	+	+	+	+	+
21969	Agona	Bovine	TN	2003-01-09	aph(3'')-Ib aph(3')-Ia aph(6)-Id blaCMY-2 dfrA1 floR fosA7 sul1 sul2 tet(A)	qacEdelta1	golS golT merA merB merP merR merT	21969	IncA/C2		21969	+	+	+	+	+	+	+	+	+	+	+	+	+	+	+	+	+	+	+	+	+	+	+	+	+	+	+	+	-	-	-	-	+	+	+	+	+	+
21970	Hartford	Bovine	TN	2003-01-09			golS golT	21970	IncFII(p96A)		21970	+	+	+	+	+	+	+	+	+	+	+	+	+	+	+	+	+	+	+	-	+	+	+	+	+	+	+	+	+	+	+	+	+	+	+	-	+	+
21971	Newport	Bovine	TN	2003-01-09	tet(C)		golS golT	21971	IncFII(p96A) IncFII(pHN7A8)		21971	+	+	+	+	+	+	+	+	+	+	+	+	+	+	+	+	+	+	+	-	+	+	+	+	+	+	+	+	-	-	-	-	+	+	+	-	+	+
21972	variant of Typhimurium	Bovine	TN	2003-01-09			golS golT	21972	IncFIB(S) IncFII(S)	spvC spvB spvA spvR spvD	21972	+	+	+	+	+	+	+	+	+	+	+	+	+	+	+	+	+	+	+	+	+	+	+	+	+	+	+	+	+	+	+	+	+	+	+	+	+	+
21973	Cerro	Bovine	TN	2003-01-09			golS golT	21973	IncI1		21973	+	+	+	+	+	+	+	+	+	+	+	+	+	+	+	+	+	-	-	+	+	+	+	+	+	+	+	+	+	-	-	+	+	+	+	+	+	+
21974	Agona	Bovine	TN	2003-01-09	ant(2'')-Ia aph(3'')-Ib aph(3')-Ia aph(6)-Id blaTEM-1 cmlA5 floR fosA7 sul2 tet(A)	qacEdelta1	golS golT merA merB merD merE merP merR merT	21974	Col(MG828) IncA/C2		21974	+	+	+	+	+	+	+	+	+	+	+	+	+	+	+	+	+	+	+	+	+	+	+	+	+	+	+	+	-	-	-	-	+	+	+	+	+	-
21975	Enteritidis	Bovine	TN	2003-01-09			golS golT	21975	IncFIB(S) IncFII(S)	spvD spvR spvA spvB spvC	21975	+	+	+	+	+	+	+	+	+	+	+	+	+	+	+	+	+	-	-	+	+	+	+	+	+	+	+	+	+	+	+	+	+	+	+	-	+	+
21976	Enteritidis	Bovine	TN	2003-01-09			golS golT	21976	IncFIB(S) IncFII(S)	spvD spvC spvB spvA spvR	21976	+	+	+	+	+	+	+	+	+	+	+	+	+	+	+	+	+	-	-	+	+	+	+	+	+	+	+	+	+	+	+	+	+	+	+	-	+	+
21977	Newport	Bovine	TN	2003-01-09	aph(3'')-Ib aph(6)-Id blaCMY-2 floR sul2 tet(A)		golS golT merA merB merD merE merP merR merT	21977	IncA/C2		21977	+	+	+	+	+	+	+	+	+	+	+	+	+	+	+	+	+	+	+	+	+	+	+	+	+	+	+	+	-	-	-	-	+	+	+	+	+	+
21978	Reading	Bovine	TN	2003-01-09	aac(3)-VIa aadA6 aph(3'')-Ib aph(3')-Ia aph(6)-Id blaCMY-2 blaTEM floR fosA7 sul1 sul2 tet(A)	qacEdelta1	golS golT merA merB merD merE merP merR merT	21978	IncA/C2 IncI1		21978	+	-	-	-	-	+	+	+	+	+	+	+	+	+	+	+	+	+	+	+	+	+	+	+	+	+	+	+	+	+	+	+	+	+	+	+	+	+
21979	variant of Typhimurium	Bovine	TN	2003-01-09			golS golT	21979	IncFII(S) IncFIB(S)	spvD spvC spvB spvA spvR	21979	+	+	+	+	+	+	+	+	+	+	+	+	+	+	+	+	+	+	+	+	+	+	+	+	+	+	+	+	+	+	+	+	+	+	+	+	+	+
21980	Anatum	Swine	TN	2003-01-09	tet(C)		golS golT	21980	ColE10		21980	+	+	+	+	+	+	+	+	+	+	+	+	+	+	+	+	+	-	-	+	+	+	+	+	+	+	+	+	-	-	-	-	+	+	+	+	+	+
22416	Kentucky	Chicken	AZ	2003-01-15	aph(3'')-Ib aph(6)-Id tet(B)		golS golT pcoA pcoB pcoC pcoD pcoE pcoR pcoS silA silB silC silE silF silP silR silS terD terW terZ	22416	IncI1 IncHI2 IncHI2A IncX1		22416	+	+	+	+	+	+	+	+	+	+	+	+	+	+	+	+	+	+	+	+	+	+	+	+	+	+	+	+	-	-	-	-	+	+	+	+	+	+
22417	Braenderup	Chicken	AZ	2003-01-15			golS golT	22417			22417	+	+	+	+	+	+	+	+	+	+	+	+	+	+	+	+	+	+	+	+	+	+	+	+	+	+	+	+	-	-	-	-	+	+	+	+	+	+
22418	Kentucky	Chicken	AZ	2003-01-15	aph(3'')-Ib aph(6)-Id tet(B)		golS golT pcoA pcoB pcoC pcoD pcoE pcoR pcoS silA silB silC silE silF silP silR silS terD terW terZ	22418	IncHI2 IncFII IncHI2A IncI1 IncX1		22418	+	+	+	+	+	+	+	+	+	+	+	+	+	+	+	+	+	+	+	+	+	+	+	+	+	+	+	+	-	-	-	-	+	+	+	+	+	+
22419	Heidelberg	Chicken	AZ	2003-01-15	fosA7		golS golT	22419	IncX1		22419	+	+	+	+	+	+	+	+	+	+	+	+	+	+	+	+	+	+	+	+	+	+	+	+	+	+	+	+	+	+	+	+	+	+	+	+	+	+
22420	Uganda	Bovine	AZ	2003-01-15	aadA15 aadA2 ant(2'')-Ia aph(3'')-Ib aph(6)-Id blaCMY cmlA6 floR sul2	qacEdelta1	golS golT merA merB merD merE merP merR merT	22420	IncA/C2		22420	+	+	+	+	+	+	+	+	+	+	+	+	+	+	+	+	+	+	+	+	+	+	+	+	+	+	+	+	-	-	-	-	+	+	+	-	+	+
22421	Typhimurium	Bovine	AZ	2003-01-15	aph(3'')-Ib aph(6)-Id blaCMY floR sul2 tet(A)		golS golT	22421	IncA/C2		22421	+	+	+	+	+	+	+	+	+	+	+	+	+	+	+	+	+	+	+	+	+	+	+	+	+	+	+	+	+	+	+	+	+	+	+	+	+	+
22424	Typhimurium	Bovine	AZ	2003-01-15	aph(3'')-Ib aph(6)-Id blaCMY-2 floR sul2 tet(A)		golS golT	22424	IncA/C2		22424	+	+	+	+	+	+	+	+	+	+	+	+	+	+	+	+	+	+	+	+	+	+	+	+	+	+	+	+	+	+	+	+	+	+	+	+	+	+
22425	Newport	Bovine	AZ	2003-01-15	aph(3'')-Ib aph(6)-Id blaCMY-2 floR sul2 tet(A)		golS golT merA merB merD merE merP merR merT	22425	IncA/C2		22425	+	+	+	+	+	+	+	+	+	+	+	+	+	+	+	+	+	+	+	+	+	+	+	+	+	+	+	+	-	-	-	-	+	+	+	+	+	+
22428	Uganda	Bovine	AZ	2003-01-15	aadA15 aadA2 ant(2'')-Ia aph(3'')-Ib aph(6)-Id blaCMY-2 cmlA6 floR sul1 sul2 tet(A) tet(M)	qacEdelta1	golS golT merA merB merD merE merP merR merT	22428	IncA/C2		22428	+	+	+	+	+	+	+	+	+	+	+	+	+	+	+	+	+	+	+	+	+	+	+	+	+	+	+	+	-	-	-	-	+	+	+	-	+	+
22430	Typhimurium(O5-)	Bovine	AZ	2003-01-15	aadA12 aph(3')-Ia blaCMY-2 blaTEM-1 sul1 tet(A)	qacEdelta1	golS golT merC merP merR merT	22430	IncFIB(AP001918) IncI1 IncFII(S)	spvD spvC spvB spvA spvR	22430	+	+	+	+	+	+	+	+	+	+	+	+	+	+	+	+	+	+	+	+	+	+	+	+	+	+	+	+	+	+	+	+	+	+	+	+	+	+
22431	Typhimurium(O5-)	Bovine	AZ	2003-01-15	aadA12 aph(3')-Ia blaTEM-1 sul1 tet(A)	qacEdelta1	golS golT merC merP merR merT	22431	IncFIB(AP001918) IncFII(S)	spvD spvC spvB spvA spvR	22431	+	+	+	+	+	+	+	+	+	+	+	+	+	+	+	+	+	+	+	+	+	+	+	+	+	+	+	+	+	+	+	+	+	+	+	+	+	+
22432	Agona	Bovine	AZ	2003-01-15	aph(3'')-Ib aph(3')-Ia aph(6)-Id blaCMY-2 dfrA1 floR fosA7 sul1 sul2 tet(A)	qacEdelta1	golS golT merA merB merP merR merT	22432	IncI1 IncA/C2		22432	+	+	+	+	+	+	+	+	+	+	+	+	+	+	+	+	+	+	+	+	+	+	+	+	+	+	+	+	-	-	-	-	+	+	+	+	+	+
22433	Agona	Bovine	AZ	2003-01-15	aph(3'')-Ib aph(3')-Ia aph(6)-Id blaCMY-2 dfrA1 floR fosA7 sul1 sul2 tet(A)	qacEdelta1	golS golT merA merB merP merR merT	22433	IncI1 IncA/C2		22433	+	+	+	+	+	+	+	+	+	+	+	+	+	+	+	+	+	+	+	+	+	+	+	+	+	+	+	+	-	-	-	-	+	+	+	+	+	+
22436	Uganda	Bovine	AZ	2003-01-15	aadA1 aadA2 ant(2'')-Ia aph(3'')-Ib aph(6)-Id blaCMY-2 cmlA6 floR sul1 sul2 tet(A) tet(M)	qacEdelta1	golS golT merA merB merD merE merP merR merT	22436	IncA/C2		22436	+	+	+	+	+	+	+	+	+	+	+	+	+	+	+	+	+	+	+	+	+	+	+	+	+	+	+	+	-	-	-	-	+	+	+	-	+	+
22437	Uganda	Bovine	AZ	2003-01-15	aadA15 aadA2 ant(2'')-Ia aph(3'')-Ib aph(6)-Id blaCMY-2 cmlA6 floR sul1 sul2 tet(A) tet(M)	qacEdelta1	golS golT merA merB merD merE merP merR merT	22437	IncA/C2		22437	+	+	+	+	+	+	+	+	+	+	+	+	+	+	+	+	+	+	+	+	+	+	+	+	+	+	+	+	-	-	-	-	+	+	+	-	+	+
22438	Newport	Bovine	AZ	2003-01-15	aph(3'')-Ib aph(6)-Id blaCMY-2 floR sul2 tet(A)		golS golT merA merB merD merE merP merR merT	22438	IncA/C2		22438	+	+	+	+	+	+	+	+	+	+	+	+	+	+	+	+	+	+	+	+	+	+	+	+	+	+	+	+	-	-	-	-	+	+	+	+	+	+
22444	Newport	Bovine	AZ	2003-01-15	aph(3'')-Ib aph(6)-Id blaCMY-2 floR sul2 tet(A)		golS golT merA merB merD merE merP merR merT	22444	IncA/C2		22444	+	+	+	+	+	+	+	+	+	+	+	+	+	+	+	+	+	+	+	+	+	+	+	+	+	+	+	+	-	-	-	-	+	+	+	+	+	+
22446	IIIa 56:z4	Feline	AZ	2003-01-15				22446	ColRNAI	spvR spvA spvA spvB spvC	22446	+	-	+	+	+	+	+	+	-	+	-	+	+	+	+	+	+	+	+	-	+	+	+	+	+	+	-	+	-	-	-	-	-	-	+	-	-	-
22447	Anatum	Bovine	AZ	2003-01-15	aadA12 aph(3'')-Ib aph(3')-Ia aph(6)-Id blaCMY-2 floR sul1 sul2 tet(A)	qacEdelta1	golS golT merA merB merD merE merP merR merT	22447	IncI1 IncA/C2		22447	+	+	+	+	+	+	+	+	+	+	+	+	+	+	+	+	+	-	-	+	+	+	+	+	+	+	+	+	-	-	-	-	+	+	+	+	+	+
22448	Anatum	Bovine	AZ	2003-01-15	aadA12 aph(3'')-Ib aph(3')-Ia aph(6)-Id blaCMY-2 sul1 sul2 tet(A)	qacEdelta1	golS golT merA merB merD merE merP merR merT	22448	IncA/C2 ColRNAI		22448	+	+	+	+	+	+	+	+	+	+	+	+	+	+	+	+	+	-	-	+	+	+	+	+	+	+	+	+	-	-	-	-	+	+	+	+	+	+
22457	Anatum	Bovine	AZ	2003-01-15			golS golT	22457			22457	+	+	+	+	+	+	+	+	+	+	+	+	+	+	+	+	+	-	-	+	+	+	+	+	+	+	+	+	-	-	-	-	+	+	+	+	+	+
22458	Albany	Bovine	AZ	2003-01-15			golS golT	22458			22458	+	+	+	+	+	+	+	+	+	+	+	+	+	+	+	+	+	+	+	+	+	+	+	+	+	+	+	+	-	-	+	-	+	+	+	-	+	+
22459	Oranienburg	Bovine	AZ	2003-01-15			golS golT	22459			22459	+	-	+	+	+	+	+	+	+	+	+	+	+	+	+	+	+	+	+	-	+	+	+	+	+	+	+	+	-	-	-	-	+	+	+	+	+	+
22460	Muenchen	Bovine	AZ	2003-01-15			golS golT	22460			22460	+	+	+	+	+	+	+	+	+	+	+	+	+	+	+	+	+	+	+	+	+	+	+	+	+	+	+	+	-	-	-	-	+	+	+	+	+	+
22461	IIIa 41:z4	Reptile	AZ	2003-01-15				22461		spvR spvA spvA spvB spvC	22461	+	-	+	+	+	+	+	+	-	+	-	+	+	+	+	+	+	-	-	-	+	+	+	+	+	+	-	+	-	-	-	-	-	-	+	-	-	-
22464	Newport	Bovine	AZ	2003-01-15	aph(3'')-Ib aph(6)-Id blaCMY-2 floR sul2 tet(A)		golS golT merA merB merD merE merP merR merT	22464	IncA/C2		22464	+	+	+	+	+	+	+	+	+	+	+	+	+	+	+	+	+	+	+	+	+	+	+	+	+	+	+	+	-	-	-	-	+	+	+	+	+	+
22476	Anatum	Equine	AZ	2003-01-15	aac(3)-IId aadA2 aph(3'')-Ib aph(3')-Ia aph(6)-Id blaTEM-1 catA1 dfrA12 mph(A) sul1 sul2 tet(B)	qacEdelta1	golS golT merC merP merR merT	22476	IncHI1A IncQ1 IncFIA(HI1)		22476	+	+	+	+	+	+	+	+	+	+	+	+	+	+	+	+	+	-	-	+	+	+	+	+	+	+	+	+	-	-	-	-	+	+	+	+	+	+
22480	Uganda	Bovine	AZ	2003-01-15	aadA1 aadA2 ant(2'')-Ia aph(3'')-Ib aph(3')-Ia aph(6)-Id blaCMY-2 cmlA6 floR sul1 sul2 tet(A) tet(M)	qacEdelta1	golS golT merA merB merD merE merP merR merT	22480	ColpVC ColRNAI IncA/C2 ColRNAI		22480	+	+	+	+	+	+	+	+	+	+	+	+	+	+	+	+	+	+	+	+	+	+	+	+	+	+	+	+	-	-	-	-	+	+	+	-	+	+
22481	Albany	Bovine	AZ	2003-01-15			golS golT	22481			22481	+	+	+	+	+	+	+	+	+	+	+	+	+	+	+	+	+	+	+	+	+	+	+	+	+	+	+	+	-	-	+	-	+	+	+	-	+	+
22483	Oranienburg	Equine	AZ	2003-01-15			golS golT	22483			22483	+	-	+	+	+	+	+	+	+	+	+	+	+	+	+	+	+	+	+	-	+	+	+	+	+	+	+	+	-	-	-	-	+	+	+	+	+	+
22488	Typhimurium(O5-)	Bovine	AZ	2003-01-15	aadA1 aph(3')-Ia blaTEM-1 sul1 tet(A)	qacEdelta1	golS golT merR	22488	IncI1 IncFII(S) IncFIB(AP001918)	spvR spvA spvB spvC spvD	22488	+	+	+	+	+	+	+	+	+	+	+	+	+	+	+	+	+	+	+	+	+	+	+	+	+	+	+	+	+	+	+	+	+	+	+	+	+	+
22489	Newport	Bovine	AZ	2003-01-15	aph(3'')-Ib aph(6)-Id blaCMY-2 floR sul2 tet(A)		golS golT merA merB merD merE merP merR merT	22489	IncA/C2		22489	+	+	+	+	+	+	+	+	+	+	+	+	+	+	+	+	+	+	+	+	+	+	+	+	+	+	+	+	-	-	-	-	+	+	+	+	+	+
22490	Typhimurium(O5-)	Chicken	AZ	2003-01-15			golS golT	22490	IncFII(S) IncX1 IncFIB(S)	spvR spvA spvB spvC spvD	22490	+	+	+	+	+	+	+	+	+	+	+	+	+	+	+	+	+	+	+	+	+	+	+	+	+	+	+	+	+	+	+	+	+	+	+	+	+	+
22491	Newport	Bovine	AZ	2003-01-15	aph(3'')-Ib aph(6)-Id blaCMY-2 floR sul2 tet(A)		golS golT merA merB merD merE merP merR merT	22491	IncA/C2		22491	+	+	+	+	+	+	+	+	+	+	+	+	+	+	+	+	+	+	+	+	+	+	+	+	+	+	+	+	-	-	-	-	+	+	+	+	+	+
22495	Mbandaka	Swine	NC	2002-09-30	aadA2 dfrA12 sul1 tet(A)	qacEdelta1	golS golT pcoA pcoC pcoD pcoE pcoR pcoS silA silB silC silE silF silP silR silS	22495	IncFIB(K)		22495	+	+	+	+	+	+	+	+	+	+	+	+	+	+	+	+	+	+	+	+	+	+	+	+	+	+	+	+	+	+	+	-	+	+	+	-	+	+
22496	Typhimurium(O5-)	Swine	NC	2002-09-30	aadA2 blaCARB-2 floR sul1 tet(G)	qacEdelta1	golS golT	22496	IncFII(S) IncFIB(S) ColRNAI	spvD spvC spvB spvA spvR	22496	+	+	+	+	+	+	+	+	+	+	+	+	+	+	+	+	+	+	+	+	+	+	+	+	+	+	+	+	+	+	+	+	+	+	+	+	+	+
22497	Mbandaka	Swine	NC	2002-09-30	aph(3'')-Ib aph(6)-Id tet(B)		golS golT pcoA pcoB pcoC pcoD pcoE pcoR pcoS silA silB silC silE silF silP silR silS terD terW terZ	22497	IncHI2A IncHI2		22497	+	+	+	+	+	+	+	+	+	+	+	+	+	+	+	+	+	+	+	+	+	+	+	+	+	+	+	+	+	+	+	-	+	+	+	-	+	+
22498	Derby	Swine	NC	2002-10-03	aph(3'')-Ib aph(3')-Ia aph(6)-Id fosA7 sul2 tet(B)		golS golT	22498	IncFIB(AP001918) IncFIA IncFII(pCoo)		22498	+	+	+	+	+	+	+	+	+	+	+	+	+	+	+	+	+	-	-	+	+	+	+	+	+	+	+	+	-	-	+	-	+	+	+	-	+	+
22499	Typhimurium(O5-)	Swine	NC	2002-10-03	aadA2 blaCARB-2 floR sul1 tet(G)	qacEdelta1	golS golT	22499	ColpVC IncFIB(S) IncFII(S)	spvR spvA spvB spvC spvD	22499	+	+	+	+	+	+	+	+	+	+	+	+	+	+	+	+	+	+	+	+	+	+	+	+	+	+	+	+	+	+	+	+	+	+	+	+	+	+
22500	Typhimurium(O5-)	Swine	NC	2002-10-02	aadA2 blaCARB-2 floR sul1 tet(G)	qacEdelta1	golS golT	22500	IncFIB(S) ColRNAI IncFII(S)	spvC spvB spvA spvR spvD	22500	+	+	+	+	+	+	+	+	+	+	+	+	+	+	+	+	+	+	+	+	+	+	+	+	+	+	+	+	+	+	+	+	+	+	+	+	+	+
22501	Choleraesuis	Swine	NC	2002-10-03	aph(3'')-Ib aph(6)-Id sul2 tet(B)		arsA arsB-mob arsD golS golT	22501	IncQ1 IncFIB(S) IncFII(S)	spvR spvA spvB spvC spvD	22501	+	-	+	+	+	+	+	+	+	+	+	+	+	+	+	+	+	-	-	+	+	+	+	+	+	+	+	+	-	-	-	-	+	+	+	+	+	+
22502	Typhimurium(O5-)	Bovine	NC	2002-10-04	aadA12 aph(3')-Ia blaTEM-1 sul1 tet(A)	qacEdelta1	golS golT merC merP merR merT	22502	IncFIB(AP001918) IncFII(S)	spvD spvC spvB spvA spvR	22502	+	+	+	+	+	+	+	+	+	+	+	+	+	+	+	+	+	+	+	+	+	+	+	+	+	+	+	+	+	+	+	+	+	+	+	+	+	+
22503	Muenster	Turkey	NC	2002-10-10	aac(3)-VIa aadA1 aph(3'')-Ib aph(3')-Ia blaTEM-1 sul1	qacEdelta1	golS golT merA merD merE merR merT pcoA pcoB pcoC pcoD pcoE pcoR pcoS silA silB silC silE silF silP silR silS terD terW terZ	22503	IncHI2 IncHI2A IncX1		22503	+	-	+	+	+	+	+	+	+	+	+	+	+	+	+	+	+	+	+	-	+	+	+	+	+	+	+	+	-	-	+	-	+	+	+	+	+	+
22504	Muenster	Turkey	NC	2002-10-10	aac(3)-VIa aadA1 aph(3'')-Ib aph(3')-Ia blaTEM-1 sul1 tet(B)	qacEdelta1	golS golT merA merD merE merR merT pcoA pcoB pcoC pcoD pcoE pcoR pcoS silA silB silC silE silF silP silR silS terD terW terZ	22504	IncHI2A IncHI2 IncX1		22504	+	-	+	+	+	+	+	+	+	+	+	+	+	+	+	+	+	+	+	-	+	+	+	+	+	+	+	+	-	-	+	-	+	+	+	+	+	+
22505	Schwarzengrund	Swine	NC	2002-10-10	aph(3'')-Ib aph(6)-Id sul2 tet(B)		arsA arsB-mob golS golT pcoA pcoB pcoC pcoD pcoE pcoR pcoS silA silB silC silE silF silP silR silS	22505	IncI1		22505	+	+	+	+	+	+	+	+	+	+	+	+	+	+	+	+	+	+	+	-	+	+	+	+	+	+	+	+	-	-	-	-	+	+	+	+	+	+
22506	Kentucky	Chicken	NC	2002-10-03	aph(3'')-Ib aph(6)-Id tet(B)		golS golT	22506	IncFII IncX1 IncFIB(AP001918)		22506	+	+	+	+	+	+	+	+	+	+	+	+	+	+	+	+	+	+	+	+	+	+	+	+	+	+	+	+	-	-	-	-	+	+	+	+	+	+
22507	Choleraesuis	Swine	NC	2002-10-09	aph(3'')-Ib aph(6)-Id blaTEM-1 sul2 tet(B)		golS golT terD terW terZ	22507	IncHI2 IncFII(S) IncFIB(S) IncQ1 IncHI2A	spvD spvC spvB spvA spvR	22507	+	-	+	+	+	+	+	+	+	+	+	+	+	+	+	+	+	-	-	+	+	+	+	+	+	+	+	+	-	-	-	-	+	+	+	+	+	+
22508	Choleraesuis	Swine	NC	2002-10-15	aph(3'')-Ib aph(6)-Id blaTEM-1 sul2 tet(B)		golS golT terD terW terZ	22508	IncHI2A IncQ1 IncFIB(S) IncFII(S) IncHI2	spvR spvA spvB spvC spvD	22508	+	-	+	+	+	+	+	+	+	+	+	+	+	+	+	+	+	-	-	+	+	+	+	+	+	+	+	+	-	-	-	-	+	+	+	+	+	+
22509	Typhimurium(O5-)	Swine	NC	2002-10-16	aadA1 aph(3'')-Ib aph(6)-Id sul1 tet(A)	qacEdelta1	golS golT merD merE merF merP merR merT pcoA pcoB pcoC pcoD pcoE pcoR pcoS silA silB silC silE silF silP silR silS	22509	IncI1 ColRNAI		22509	+	+	+	+	+	+	+	+	+	+	+	+	+	+	+	+	+	+	+	+	+	+	+	+	+	+	+	+	+	+	+	+	+	+	+	+	+	+
22510	Enteritidis	Chicken	NC	2002-10-18			golS golT	22510	IncFIB(S) IncFII(S)	spvR spvA spvB spvC spvD	22510	+	+	+	+	+	+	+	+	+	+	+	+	+	+	+	+	+	-	-	+	+	+	+	+	+	+	+	+	+	+	+	+	+	+	+	-	+	+
22511	Derby	Swine	NC	2002-10-30	aadA7 tet(B)	qacG2	golS golT pcoS terD terW terZ	22511	IncHI2A IncHI2		22511	+	+	+	+	+	+	+	+	+	+	+	+	+	+	+	+	+	+	+	+	+	+	+	+	+	+	+	+	+	+	+	-	+	+	+	+	+	+
22512	Derby	Swine	NC	2002-10-24	aadA7 tet(B)	qacG2	golS golT pcoS terD terW terZ	22512	IncHI2 IncHI2A		22512	+	+	+	+	+	+	+	+	+	+	+	+	+	+	+	+	+	+	+	+	+	+	+	+	+	+	+	+	+	+	+	-	+	+	+	+	+	+
22513	Newport	Bovine	NC	2002-10-29	aph(3'')-Ib aph(3')-Ia aph(6)-Id blaCMY-2 floR sul2 tet(A)		golS golT merA merB merD merE merP merR merT	22513	IncI1 IncA/C2 IncFII(pCoo) IncFIA IncFIB(AP001918)		22513	+	+	+	+	+	+	+	+	+	+	+	+	+	+	+	+	+	+	+	+	+	+	+	+	+	+	+	+	-	-	-	-	+	+	+	+	+	+
22514	Derby	Swine	NC	2002-10-30			golS golT	22514			22514	+	+	+	+	+	+	+	+	+	+	+	+	+	+	+	+	+	+	+	+	+	+	+	+	+	+	+	+	+	+	+	-	+	+	+	+	+	+
22515	Typhimurium	Chicken	NC	2002-10-30	blaCMY-2		golS golT	22515	IncFII(29) IncFII(pSE11) IncFIB(AP001918) IncI1 ColpVC		22515	+	+	+	+	+	+	+	+	+	+	+	+	+	+	+	+	+	+	+	+	+	+	+	+	+	+	+	+	+	+	+	+	+	+	+	+	+	+
22516	Kentucky	Chicken	NC	2002-10-30	aph(3'')-Ib aph(6)-Id blaCMY-2 tet(B)		golS golT	22516	IncFIB(AP001918) IncI1 IncFII IncX1		22516	+	+	+	+	+	+	+	+	+	+	+	+	+	+	+	+	+	+	+	+	+	+	+	+	+	+	+	+	-	-	-	-	+	+	+	+	+	+
22517	Heidelberg	Chicken	NC	2002-11-01	aac(3)-VIa aadA1 fosA7 sul1	qacEdelta1	golS golT merC merP merR merT	22517	ColpVC IncX1 IncI1 ColpVC		22517	+	+	+	+	+	+	+	+	+	+	+	+	+	+	+	+	+	+	+	+	+	+	+	+	+	+	+	+	+	+	+	+	+	+	+	+	+	+
22518	Heidelberg	Chicken	NC	2002-11-04	aac(3)-VIa aadA1 fosA7 sul1	qacEdelta1	golS golT merC merP merR merT	22518	Col8282 ColpVC IncX1 IncI1 ColpVC		22518	+	+	+	+	+	+	+	+	+	+	+	+	+	+	+	+	+	+	+	+	+	+	+	+	+	+	+	+	+	+	+	+	+	+	+	+	+	+
22519	Derby	Swine	NC	2002-11-08	aadA2 fosA7 sul1 tet(A)	qacEdelta1	golS golT merC merP merR merT	22519			22519	+	+	+	+	+	+	+	+	+	+	+	+	+	+	+	+	+	-	-	+	+	+	+	+	+	+	+	+	-	-	+	-	+	+	+	-	+	+
22520	Newport	Bovine	NC	2002-11-06			golS golT	22520			22520	+	+	+	+	+	+	+	+	+	+	+	+	+	+	+	+	+	+	+	-	+	+	+	+	+	+	+	+	-	-	-	-	+	+	+	-	+	+
22521	Typhimurium(O5-)	Swine	NC	2002-11-07	aadA2 blaCARB-2 floR sul1 tet(G)	qacEdelta1	golS golT	22521	IncFII(S) IncFIB(S)	spvD spvC spvB spvA spvR	22521	+	+	+	+	+	+	+	+	+	+	+	+	+	+	+	+	+	+	+	+	+	+	+	+	+	+	+	+	+	+	+	+	+	+	+	+	+	+
22522	Choleraesuis	Swine	NC	2002-11-14	aph(3'')-Ib aph(6)-Id blaTEM-1 sul2 tet(B)		golS golT terD terW terZ	22522	IncQ1 IncFIB(S) IncFII(S) IncHI2 IncHI2A	spvR spvA spvB spvC spvD	22522	+	-	+	+	+	+	+	+	+	+	+	+	+	+	+	+	+	-	-	+	+	+	+	+	+	+	+	+	-	-	-	-	+	+	+	+	+	+
22523	Heidelberg	Chicken	NC	2002-11-14	fosA7		golS golT	22523	IncX1 ColpVC		22523	+	+	+	+	+	+	+	+	+	+	+	+	+	+	+	+	+	+	+	+	+	+	+	+	+	+	+	+	+	+	+	+	+	+	+	+	+	+
22524	Newport	Bovine	NC	2002-11-15	aph(3'')-Ib aph(6)-Id blaCMY-2 floR sul2 tet(A)		golS golT merA merB merD merE merP merR merT	22524	IncA/C2		22524	+	+	+	+	+	+	+	+	+	+	+	+	+	+	+	+	+	+	+	+	+	+	+	+	+	+	+	+	-	-	-	-	+	+	+	+	+	+
22525	Tennessee	Swine	NC	2002-11-14			golS golT pcoA pcoB pcoC pcoD pcoE pcoR pcoS silA silB silC silE silF silP silR silS	22525			22525	+	+	+	+	+	+	+	+	+	+	+	+	+	+	+	+	+	+	+	+	+	+	+	+	+	+	+	+	+	+	-	-	+	+	+	+	+	+
22526	Typhimurium(O5-)	Swine	NC	2002-11-12	aph(3'')-Ib aph(3')-Ia aph(6)-Id blaTEM-1 tet(B)		golS golT pcoA pcoB pcoC pcoD pcoE pcoR pcoS silA silB silC silE silF silP silR silS	22526	IncFIB(AP001918) IncFIA		22526	+	+	+	+	+	+	+	+	+	+	+	+	+	+	+	+	+	+	+	+	+	+	+	+	+	+	+	+	+	+	+	+	+	+	+	+	+	+
22527	Typhimurium(O5-)	Bovine	NC	2002-11-18			golS golT	22527	IncFII(S) IncFIB(S)	spvD spvC spvB spvA spvR	22527	+	+	+	+	+	+	+	+	+	+	+	+	+	+	+	+	+	+	+	+	+	+	+	+	+	+	+	+	+	+	+	+	+	+	+	+	+	+
22528	Senftenberg	Turkey	NC	2002-11-12	tet(B)		golS golT pcoA pcoB pcoC pcoD pcoE pcoR pcoS silA silB silC silE silF silP silR silS	22528	IncI1		22528	+	+	+	+	+	+	+	+	+	+	+	+	+	+	+	+	+	+	+	+	+	+	+	+	+	+	+	+	-	-	-	-	+	+	+	-	+	+
22529	Typhimurium(O5-)	Swine	NC	2002-11-21	aadA1 aadA2 blaCARB-2 cmlA1 dfrA12 floR sul1 sul3 tet(G)	qacEdelta1 qacL	golS golT merC merP merR merT	22529	IncFII(S) IncFIB(S) IncFIB(K) IncFIA(HI1)	spvD spvC spvB spvA spvR	22529	+	+	+	+	+	+	+	+	+	+	+	+	+	+	+	+	+	+	+	+	+	+	+	+	+	+	+	+	+	+	+	+	+	+	+	+	+	+
22530	Typhimurium(O5-)	Swine	NC	2002-11-21	aadA2 blaCARB-2 floR sul1 tet(G)	qacEdelta1	golS golT	22530	IncFII(S) IncFIB(S)	spvR spvA spvB spvC spvD	22530	+	+	+	+	+	+	+	+	+	+	+	+	+	+	+	+	+	+	+	+	+	+	+	+	+	+	+	+	+	+	+	+	+	+	+	+	+	+
22531	Heidelberg	Turkey	NC	2002-11-15	aph(3'')-Ib aph(3')-IIa aph(6)-Ic aph(6)-Id ble fosA7 tet(B)		golS golT pcoA pcoB pcoC pcoD pcoE pcoR pcoS silA silB silC silE silF silP silR silS terD terW terZ	22531	IncHI2A IncHI2		22531	+	+	+	+	+	+	+	+	+	+	+	+	+	+	+	+	+	+	+	+	+	+	+	+	+	+	+	+	+	+	+	+	+	+	+	+	+	+
22532	Enteritidis	Chicken	NC	2002-12-03	blaTEM-1		golS golT	22532	IncFIB(S) IncFII(S)	spvR spvA spvB spvC spvD	22532	+	+	+	+	+	+	+	+	+	+	+	+	+	+	+	+	+	-	-	+	+	+	+	+	+	+	+	+	+	+	+	+	+	+	+	-	+	+
22533	Choleraesuis	Swine	NC	2002-12-04	aph(3'')-Ib aph(6)-Id blaTEM-1 sul2 tet(B)		golS golT terD terW terZ	22533	IncQ1 IncFIB(S) IncFII(S) IncHI2A IncHI2	spvR spvA spvB spvC spvD	22533	+	-	+	+	+	+	+	+	+	+	+	+	+	+	+	+	+	-	-	+	+	+	+	+	+	+	+	+	-	-	-	-	+	+	+	+	+	+
22534	Newport	Bovine	NC	2002-12-03	aph(6)-Id		golS golT	22534	IncN		22534	+	+	+	+	+	+	+	+	+	+	+	+	+	+	+	+	+	+	+	+	+	+	+	+	+	+	+	+	-	-	-	-	+	+	+	+	+	+
22535	Choleraesuis	Swine	NC	2002-12-09	aph(3'')-Ib aph(6)-Id blaTEM-1 sul2 tet(D)		golS golT	22535	IncX3 IncQ1 IncFIB(S) IncFII(S)	spvR spvA spvB spvC spvD	22535	+	-	+	+	+	+	+	+	+	+	+	+	+	+	+	+	+	-	-	+	+	+	+	+	+	+	+	+	-	-	-	-	+	+	+	+	+	+
22536	Muenchen	Swine	NC	2002-12-10	aph(3'')-Ib aph(6)-Id sul2 tet(A)		golS golT	22536	IncQ1 ColRNAI		22536	+	+	+	+	+	+	+	+	+	+	+	+	+	+	+	+	+	+	+	+	+	+	+	+	+	+	+	+	-	-	-	-	+	+	+	+	+	+
22537	Typhimurium(O5-)	Swine	NC	2002-12-09	aadA2 blaCARB-2 floR sul1 tet(G)	qacEdelta1	golS golT	22537	IncFII(S) IncFIB(S)	spvD spvC spvB spvA spvR	22537	+	+	+	+	+	+	+	+	+	+	+	+	+	+	+	+	+	+	+	+	+	+	+	+	+	+	+	+	+	+	+	+	+	+	+	+	+	+
22538	Choleraesuis	Swine	NC	2002-12-09	aph(3'')-Ib aph(6)-Id sul2 tet(B)		arsA arsB-mob arsD golS golT	22538	IncFIB(S) IncFII(S) IncQ1	spvD spvR spvA spvB spvC	22538	+	-	+	+	+	+	+	+	+	+	+	+	+	+	+	+	+	-	-	+	+	+	+	+	+	+	+	+	-	-	-	-	+	+	+	+	+	+
22539	Muenchen	Swine	NC	2002-12-13	aph(3'')-Ib aph(6)-Id sul2 tet(A)		golS golT	22539	ColRNAI IncQ1		22539	+	+	+	+	+	+	+	+	+	+	+	+	+	+	+	+	+	+	+	+	+	+	+	+	+	+	+	+	-	-	-	-	+	+	+	+	+	+
22540	Typhimurium(O5-)	Swine	NC	2002-12-10	aadA2 blaCARB-2 floR sul1 tet(G)	qacEdelta1	golS golT	22540	IncFII(S) IncFIB(S)	spvR spvA spvB spvC spvD	22540	+	+	+	+	+	+	+	+	+	+	+	+	+	+	+	+	+	+	+	+	+	+	+	+	+	+	+	+	+	+	+	+	+	+	+	+	+	+
22542	Kentucky	Bovine	NC	2002-12-16			golS golT	22542			22542	+	+	+	+	+	+	+	+	+	+	+	+	+	+	+	+	+	+	+	+	+	+	+	+	+	+	+	+	-	-	-	-	+	+	+	+	+	+
22543	Saintpaul	Swine	NC	2002-12-18	aadA1 aadA2 cmlA1 sul1 tet(B)	qacEdelta1	golS golT merA merD merE merR merT pcoA pcoB pcoC pcoD pcoE pcoR pcoS silA silB silC silE silF silP silR silS terD terW terZ	22543	IncHI2 IncHI2A		22543	+	+	+	+	+	+	+	+	+	+	+	+	+	+	+	+	+	+	+	+	+	+	+	+	+	+	+	+	-	+	+	+	+	+	+	+	+	+
22544	Typhimurium	Swine	NC	2002-12-31	aph(3'')-Ib aph(6)-Id blaTEM-1 dfrA14 sul2 tet(B)		golS golT pcoA pcoB pcoC pcoD pcoE pcoR pcoS silA silB silC silE silF silP silR silS terD terW terZ	22544	IncHI2 IncHI2A IncI1		22544	+	+	+	+	+	+	+	+	+	+	+	+	+	+	+	+	+	+	+	+	+	+	+	+	+	+	+	+	+	+	+	+	+	+	+	+	+	+
22546	Typhimurium(O5-)	Swine	NC	2002-09-30	aadA2 blaCARB-2 floR sul1 tet(G)	qacEdelta1	golS golT	22546	IncFIB(S) IncFII(S) ColRNAI	spvR spvA spvB spvC spvD	22546	+	+	+	+	+	+	+	+	+	+	+	+	+	+	+	+	+	+	+	+	+	+	+	+	+	+	+	+	+	+	+	+	+	+	+	+	+	+
24204	Newport	Bovine	TN	2003-01-08	aph(3'')-Ib aph(3')-Ia aph(6)-Id blaCMY-2 floR sul2 tet(A)		golS golT merA merB merD merE merP merR merT	24204	IncA/C2		24204	+	+	+	+	+	+	+	+	+	+	+	+	+	+	+	+	+	+	+	+	+	+	+	+	+	+	+	+	-	-	-	-	+	+	+	+	+	+
24205	Typhimurium(O5-)	Bovine	TN	2003-01-10	aadA12 aph(3')-Ia blaTEM-1 sul1 tet(A)	qacEdelta1	golS golT merC merP merR merT	24205	IncFII(S) IncFIB(AP001918)	spvR spvA spvB spvC spvD	24205	+	+	+	+	+	+	+	+	+	+	+	+	+	+	+	+	+	+	+	+	+	+	+	+	+	+	+	+	+	+	+	+	+	+	+	+	+	+
24206	Anatum	Bovine	TN	2003-02-07	aph(3'')-Ib aph(3')-Ia aph(6)-Id blaTEM-1 sul2 tet(B)		golS golT	24206	IncFII(pCoo) IncFIB(AP001918) IncFIA		24206	+	+	+	+	+	+	+	+	+	+	+	+	+	+	+	+	+	-	-	+	+	+	+	+	+	+	+	+	-	-	-	-	+	+	+	+	+	+
24207	Newport	Equine	TN	2003-02-11			golS golT	24207			24207	+	+	+	+	+	+	+	+	+	+	+	+	+	+	+	+	+	+	+	-	+	+	+	+	+	+	+	+	-	-	-	-	+	+	+	-	+	+
24208	Schwarzengrund	Bovine	TN	2003-02-13			golS golT	24208			24208	+	+	+	+	+	+	+	+	+	+	+	+	+	+	+	+	+	+	+	-	+	+	+	+	+	+	+	+	-	-	-	-	+	+	+	+	+	+
24209	Schwarzengrund	Bovine	TN	2003-02-13			golS golT	24209	ColpVC		24209	+	+	+	+	+	+	+	+	+	+	+	+	+	+	+	+	+	+	+	-	+	+	+	+	+	+	+	+	-	-	-	-	+	+	+	+	+	+
24211	Typhimurium(O5-)	Equine	TN	2003-03-18			golS golT	24211	IncFII(S) IncFIB(S)	spvD spvC spvB spvA spvR	24211	+	+	+	+	+	+	+	+	+	+	+	+	+	+	+	+	+	+	+	+	+	+	+	+	+	+	+	+	+	+	+	+	+	+	+	+	+	+
24212	Javiana	Equine	TN	2003-03-19			golS golT	24212			24212	+	+	+	+	+	+	+	+	+	+	+	+	+	+	+	+	+	+	+	-	+	+	+	+	+	+	+	+	+	-	-	+	+	+	+	+	+	+
24315	Derby	Swine	MO	2001-12-07	aadA2 fosA7 sul1 tet(A)	qacEdelta1	golS golT merC merP merR merT pcoD pcoE pcoR pcoS silA silB silC silE silF silP silR silS	24315	IncI1		24315	+	+	+	+	+	+	+	+	+	+	+	+	+	+	+	+	+	-	-	+	+	+	+	+	+	+	+	+	-	-	+	-	+	+	+	-	+	+
24316	Heidelberg	Swine	MO	2003-12-07	aph(3'')-Ib aph(3')-IIa aph(6)-Ic aph(6)-Id ble fosA7 tet(B)		golS golT pcoA pcoB pcoC pcoD pcoE pcoR pcoS silA silB silC silE silF silR silS terD terW terZ	24316	IncHI2 IncHI2A ColRNAI IncI1		24316	+	+	+	+	+	+	+	+	+	+	+	+	+	+	+	+	+	+	+	+	+	+	+	+	+	+	+	+	+	+	+	+	+	+	+	+	+	+
24317	Heidelberg	Swine	MO	2003-12-07	aph(3'')-Ib aph(3')-IIa aph(6)-Ic aph(6)-Id ble fosA7 tet(B)		golS golT pcoA pcoB pcoC pcoD pcoE pcoR pcoS silA silB silC silE silF silP silR silS terD terW terZ	24317	IncI1 IncHI2A IncHI2 ColRNAI		24317	+	+	+	+	+	+	+	+	+	+	+	+	+	+	+	+	+	+	+	+	+	+	+	+	+	+	+	+	+	+	+	+	+	+	+	+	+	+
24318	Typhimurium(O5-)	Swine	MO	2001-11-27	aadA2 blaCARB-2 floR sul1 tet(G)	qacEdelta1	golS golT	24318	IncFIB(S) IncFII(S)	spvR spvA spvB spvC spvD	24318	+	+	+	+	+	+	+	+	+	+	+	+	+	+	+	+	+	+	+	+	+	+	+	+	+	+	+	+	+	+	+	+	+	+	+	+	+	+
24319	Typhimurium(O5-)	Swine	MO	2001-11-27	aadA2 blaCARB-2 floR sul1 tet(G)	qacEdelta1	golS golT	24319	IncFIB(S) IncFII(S)	spvR spvA spvB spvC spvD	24319	+	+	+	+	+	+	+	+	+	+	+	+	+	+	+	+	+	+	+	+	+	+	+	+	+	+	+	+	+	+	+	+	+	+	+	+	+	+
24320	Give	Swine	MO	2001-11-02	tet(B)		golS golT	24320	IncI1		24320	+	+	+	+	+	+	+	+	+	+	+	+	+	+	+	+	+	+	+	-	+	+	+	+	+	+	+	+	-	-	-	-	+	+	+	+	+	+
24321	Derby	Swine	MO	2001-11-02	aph(3'')-Ib aph(6)-Id fosA7 sul2 tet(A)		golS golT	24321	ColRNAI IncQ1		24321	+	+	+	+	+	+	+	+	+	+	+	+	+	+	+	+	+	-	-	+	+	+	+	+	+	+	+	+	-	-	+	-	+	+	+	-	+	+
24322	Derby	Swine	MO	2002-02-01	aadA2 blaTEM-1 bleO fosA7 sul1 tet(A)	qacEdelta1	golS golT merC merP merR merT pcoA pcoB pcoC pcoD pcoE pcoR pcoS silA silB silC silE silF silP silR silS	24322	ColRNAI Col156 IncI1 p0111 IncX1		24322	+	+	+	+	+	+	+	+	+	+	+	+	+	+	+	+	+	-	-	+	+	+	+	+	+	+	+	+	-	-	+	-	+	+	+	-	+	+
24323	Derby	Swine	MO	2002-02-01	aadA2 blaTEM-1 bleO fosA7 sul1 tet(A)	qacEdelta1	golS golT merC merP merR merT pcoA pcoB pcoC pcoD pcoE pcoR pcoS silA silB silC silE silF silP silR silS	24323	ColRNAI IncI1 p0111 Col156 IncX1		24323	+	+	+	+	+	+	+	+	+	+	+	+	+	+	+	+	+	-	-	+	+	+	+	+	+	+	+	+	-	-	+	-	+	+	+	-	+	+
24324	Derby	Swine	MO	2002-02-01	aadA2 blaTEM-1 bleO fosA7 sul1 tet(A)	qacEdelta1	golS golT merC merP merR merT pcoA pcoB pcoC pcoD pcoE pcoR pcoS silA silB silC silE silF silP silR silS	24324	p0111 Col156 ColRNAI IncX1 IncI1		24324	+	+	+	+	+	+	+	+	+	+	+	+	+	+	+	+	+	-	-	+	+	+	+	+	+	+	+	+	-	-	+	-	+	+	+	-	+	+
24326	Derby	Swine	MO	2002-01-10	aadA2 aph(3')-Ia fosA7 sul1 tet(A)	qacEdelta1	golS golT merC merP merR merT	24326	ColRNAI IncY IncI1		24326	+	+	+	+	+	+	+	+	+	+	+	+	+	+	+	+	+	-	-	+	+	+	+	+	+	+	+	+	-	-	+	-	+	+	+	-	+	+
24327	Typhimurium(O5-)	Swine	MO	2002-01-07	aadA2 blaCARB-2 floR sul1 tet(G)	qacEdelta1	golS golT	24327	ColRNAI IncFII(S) IncFIB(S)	spvD spvC spvB spvA spvR	24327	+	+	+	+	+	+	+	+	+	+	+	+	+	+	+	+	+	+	+	+	+	+	+	+	+	+	+	+	+	+	+	+	+	+	+	+	+	+
24328	Agona	Swine	MO	2001-12-08	aph(3'')-Ib aph(3')-Ia aph(6)-Id blaCMY-2 dfrA1 floR fosA7 sul1 sul2 tet(A)	qacEdelta1	golS golT merA merB merP merR merT	24328	IncA/C2		24328	+	+	+	+	+	+	+	+	+	+	+	+	+	+	+	+	+	+	+	+	+	+	+	+	+	+	+	+	-	-	-	-	+	+	+	+	+	+
24329	Agona	Swine	MO	2001-12-08	aph(3'')-Ib aph(3')-Ia aph(6)-Id blaCMY dfrA1 floR fosA7 sul1 sul2 tet(A)	qacEdelta1	golS golT merA merB merP merR merT	24329	ColRNAI IncA/C2		24329	+	+	+	+	+	+	+	+	+	+	+	+	+	+	+	+	+	+	+	+	+	+	+	+	+	+	+	+	-	-	-	-	+	+	+	+	+	+
24330	Agona	Swine	MO	2001-12-08	aph(3'')-Ib aph(3')-Ia aph(6)-Id blaCMY-2 dfrA1 floR fosA7 sul1 sul2 tet(A)	qacEdelta1	golS golT merA merB merP merR merT	24330	IncA/C2		24330	+	+	+	+	+	+	+	+	+	+	+	+	+	+	+	+	+	+	+	+	+	+	+	+	+	+	+	+	-	-	-	-	+	+	+	+	+	+
24331	Anatum	Swine	MO	2001-10-24	aac(3)-IIa aph(3'')-Ib aph(6)-Id blaTEM-1 dfrA14 sul2		golS golT pcoA pcoB pcoC pcoD pcoE pcoR pcoS silA silB silC silE silF silP silR silS	24331	IncN		24331	+	+	+	+	+	+	+	+	+	+	+	+	+	+	+	+	+	-	-	+	+	+	+	+	+	+	+	+	-	-	-	-	+	+	+	+	+	+
24332	Muenchen	Swine	MO	2001-11-12	aph(3'')-Ib aph(6)-Id sul2 tet(A)		golS golT pcoA pcoB pcoC pcoD pcoE pcoR pcoS silA silB silC silE silF silP silR silS	24332	IncI1 IncQ1		24332	+	+	+	+	+	+	+	+	+	+	+	+	+	+	+	+	+	+	+	+	+	+	+	+	+	+	+	+	-	-	-	-	+	+	+	+	+	+
24334	Choleraesuis	Swine	MO	2002-04-02	aph(3'')-Ib aph(6)-Id blaTEM-1 sul2 tet(B)		golS golT terD terW terZ	24334	IncHI2 IncFIB(S) IncFII(S) IncQ1 IncHI2A	spvR spvA spvB spvC spvD	24334	+	-	+	+	+	+	+	+	+	+	+	+	+	+	+	+	+	-	-	+	+	+	+	+	+	+	+	+	-	-	-	-	+	+	+	+	+	+
24335	Heidelberg	Swine	MO	2002-04-02	aph(3'')-Ib aph(3')-IIa aph(6)-Ic aph(6)-Id blaCMY blaCMY-2 ble fosA7 tet(B)		golS golT pcoA pcoB pcoC pcoD pcoE pcoR pcoS silA silB silC silE silF silP silR silS terD terW terZ	24335	IncI1 IncHI2A IncHI2		24335	+	+	+	+	+	+	+	+	+	+	+	+	+	+	+	+	+	+	+	+	+	+	+	+	+	+	+	+	+	+	+	+	+	+	+	+	+	+
24337	Give	Swine	MO	2002-03-05	tet(B)		golS golT	24337	IncI1		24337	+	+	+	+	+	+	+	+	+	+	+	+	+	+	+	+	+	+	+	-	+	+	+	+	+	+	+	+	-	-	-	-	+	+	+	+	+	+
24339	Give	Swine	MO	2002-03-05	tet(B)		golS golT	24339	IncI1		24339	+	+	+	+	+	+	+	+	+	+	+	+	+	+	+	+	+	+	+	-	+	+	+	+	+	+	+	+	-	-	-	-	+	+	+	+	+	+
24340	Worthington	Swine	MO	2002-03-25	tet(C)		golS golT pcoA pcoB pcoC pcoD pcoE pcoR pcoS silA silB silC silE silF silP silR silS	24340			24340	+	+	+	+	+	+	+	+	+	+	+	+	+	+	+	+	+	+	+	+	+	+	+	+	+	+	+	+	-	+	+	-	+	+	+	+	+	+
24341	Typhimurium(O5-)	Swine	MO	2002-02-15	aph(3'')-Ib aph(6)-Id floR sul2 tet(A)		golS golT merA merB merD merE merP merR merT	24341	IncFIB(S) IncFII(S) ColRNAI IncA/C2	spvR spvA spvB spvC spvD	24341	+	+	+	+	+	+	+	+	+	+	+	+	+	+	+	+	+	+	+	+	+	+	+	+	+	+	+	+	+	+	+	+	+	+	+	+	+	+
24342	Derby	Swine	MO	2002-01-31	aph(3'')-Ib aph(6)-Id fosA7 sul2 tet(A)		golS golT	24342	ColRNAI IncQ1		24342	+	+	+	+	+	+	+	+	+	+	+	+	+	+	+	+	+	-	-	+	+	+	+	+	+	+	+	+	-	-	+	-	+	+	+	-	+	+
24343	Derby	Swine	MO	2003-01-31	aph(3'')-Ib aph(6)-Id fosA7 sul2 tet(A)		golS golT	24343	ColRNAI IncQ1		24343	+	+	+	+	+	+	+	+	+	+	+	+	+	+	+	+	+	-	-	+	+	+	+	+	+	+	+	+	-	-	+	-	+	+	+	-	+	+
24344	Typhimurium	Swine	MO	2002-02-12	aadA12 aph(3')-Ia blaTEM-1 sul1 tet(A)	qacEdelta1	golS golT merC merP merR merT pcoA pcoB pcoC pcoD pcoE pcoR pcoS silA silB silC silE silF silP silR silS	24344	IncI1 IncFIA IncFII IncFIB(AP001918)		24344	+	+	+	+	+	+	+	+	+	+	+	+	+	+	+	+	+	+	+	+	+	+	+	+	+	+	+	+	+	+	+	+	+	+	+	+	+	+
24345	Heidelberg	Swine	MO	2002-01-30	aph(3'')-Ib aph(3')-IIa aph(6)-Ic aph(6)-Id ble fosA7 tet(B)		golS golT pcoA pcoB pcoC pcoD pcoE pcoR pcoS silA silB silC silE silF silP silR silS terD terW terZ	24345	IncHI2A ColRNAI IncHI2		24345	+	+	+	+	+	+	+	+	+	+	+	+	+	+	+	+	+	+	+	+	+	+	+	+	+	+	+	+	+	+	+	+	+	+	+	+	+	+
24346	Choleraesuis	Swine	MO	2002-04-02	aph(3'')-Ib aph(6)-Id blaTEM-1 sul2 tet(B)		golS golT terD terW terZ	24346	IncQ1 IncHI2 IncFII(S) IncFIB(S) IncHI2A	spvD spvC spvB spvA spvR	24346	+	-	+	+	+	+	+	+	+	+	+	+	+	+	+	+	+	-	-	+	+	+	+	+	+	+	+	+	-	-	-	-	+	+	+	+	+	+
24347	variant of Typhimurium	Swine	MO	2002-03-12			golS golT	24347	IncFIB(S) IncFII(S)	spvD spvC spvB spvA spvR	24347	+	+	+	+	+	+	+	+	+	+	+	+	+	+	+	+	+	+	+	+	+	+	+	+	+	+	+	+	+	+	+	+	+	+	+	+	+	+
24349	Give	Swine	MO	2002-03-05	tet(B)		golS golT	24349	IncI1		24349	+	+	+	+	+	+	+	+	+	+	+	+	+	+	+	+	+	+	+	-	+	+	+	+	+	+	+	+	-	-	-	-	+	+	+	+	+	+
24350	Typhimurium(O5-)	Turkey	MO	2002-04-13	ant(2'')-Ia aph(3'')-Ib aph(3')-Ia aph(6)-Id blaCMY-2 cmlA5 floR sul2 tet(A) tet(B)	qacEdelta1	golS golT merA merB merD merE merP merR merT	24350	IncA/C2 IncFIA IncFIB(AP001918) IncFII(pCoo)		24350	+	+	+	+	+	+	+	+	+	+	+	+	+	+	+	+	+	+	+	+	+	+	+	+	+	+	+	+	+	+	+	+	+	+	+	+	+	+
24351	Hadar	Turkey	MO	2002-09-06	aph(3'')-Ib aph(6)-Id tet(A)		golS golT	24351			24351	+	+	+	+	+	+	+	+	+	+	+	+	+	+	+	+	+	+	+	+	+	+	+	+	+	+	+	+	-	-	-	-	+	+	+	+	+	+
24352	Heidelberg	Turkey	MO	2002-08-23	aadA1 aph(3'')-Ib aph(6)-Id blaCMY-2 blaHER-3 dfrA1 floR fosA7 sat2 sul1 sul2 tet(A)	qacEdelta1	golS golT merP merR merT	24352	IncI1 IncA/C2		24352	+	+	+	+	+	+	+	+	+	+	+	+	+	+	+	+	+	+	+	+	+	+	+	+	+	+	+	+	+	+	+	+	+	+	+	+	+	+
24353	Agona	Turkey	MO	2002-09-23	blaCMY-2 fosA7 tet(B)		golS golT	24353	IncI1		24353	+	+	+	+	+	+	+	+	+	+	+	+	+	+	+	+	+	+	+	+	+	+	+	+	+	+	+	+	-	-	-	-	+	+	+	+	+	+
24355	Senftenberg	Turkey	MO	2002-04-24	aac(6')-Ib4 aadA1 blaTEM-1		golS golT merC merP merR merT pcoA pcoB pcoC pcoD pcoE pcoR pcoS silA silB silC silE silF silP silR silS	24355	IncFIB(pECLA) IncFII(pECLA)		24355	+	+	+	+	+	+	+	+	+	+	+	+	+	+	+	+	+	+	+	+	+	+	+	+	+	+	+	+	+	+	-	-	+	+	+	+	+	+
24357	Saintpaul	Turkey	MO	2002-07-12	mcr-9.1 tet(B)		golS golT pcoS terD terW terZ	24357			24357	+	+	+	+	+	+	+	+	+	+	+	+	+	+	+	+	+	+	+	+	+	+	+	+	+	+	+	+	+	+	+	+	+	+	+	-	+	+
24358	Bredeney	Turkey	MO	2002-06-17	aac(6')-Ib4 aadA1 aadA2 ant(2'')-Ia aph(3'')-Ib aph(6)-Id blaCMY-2 sul1 sul2	qacEdelta1	golS golT merA merB merC merD merE merP merR merT pcoA pcoB pcoC pcoD pcoE pcoR pcoS silA silB silC silE silF silP silR silS terD terW terZ	24358	IncHI2 IncA/C2 IncHI2A IncFIB(pECLA)		24358	+	+	+	+	+	+	+	+	+	+	+	+	+	+	+	+	+	+	+	-	+	+	+	+	+	+	+	+	-	-	-	-	+	+	+	+	+	+
24359	Heidelberg	Turkey	MO	2002-08-05	aac(3)-VIa aadA1 aph(3'')-Ib aph(3')-IIa aph(6)-Ic aph(6)-Id ble fosA7 sul1 tet(A) tet(B)	qacEdelta1	golS golT merC merP merR merT pcoA pcoB pcoC pcoD pcoE pcoR pcoS silA silB silC silE silF silP silR silS terD terW terZ	24359	IncI1 IncHI2 IncHI2A		24359	+	+	+	+	+	+	+	+	+	+	+	+	+	+	+	+	+	+	+	+	+	+	+	+	+	+	+	+	+	+	+	+	+	+	+	+	+	+
24360	Senftenberg	Turkey	MO	2002-02-19			golS golT	24360			24360	+	+	+	+	+	+	+	+	+	+	+	+	+	+	+	+	+	+	+	+	+	+	+	+	+	+	+	+	+	+	-	-	+	+	+	+	+	+
24361	Heidelberg	Swine	MO	2002-09-17	aph(3'')-Ib aph(3')-IIa aph(6)-Ic aph(6)-Id ble fosA7 tet(B)		golS golT pcoA pcoB pcoC pcoD pcoE pcoR pcoS silA silB silC silE silF silP silR silS terD terW terZ	24361	IncHI2A IncHI2		24361	+	+	+	+	+	+	+	+	+	+	+	+	+	+	+	+	+	+	+	+	+	+	+	+	+	+	+	+	+	+	+	+	+	+	+	+	+	+
24362	Typhimurium(O5-)	Swine	MO	2002-09-20	aac(3)-IId aadA2 aph(3'')-Ib aph(3')-Ia aph(6)-Id blaTEM-1 dfrA12 mph(A) sul1 sul2 tet(B)	qacEdelta1	golS golT merC merP merR merT	24362	IncFIB(S) IncFII(S) IncHI1A IncHI1B(R27) IncFIA(HI1) IncQ1 ColRNAI	spvR spvA spvB spvC spvD	24362	+	+	+	+	+	+	+	+	+	+	+	+	+	+	+	+	+	+	+	+	+	+	+	+	+	+	+	+	+	+	+	+	+	+	+	+	+	+
24363	Typhimurium(O5-)	Swine	MO	2002-09-08	aadA2 sul1	qacEdelta1	golS golT	24363	ColRNAI IncFIB(S) IncFII(S)	spvR spvA spvB spvC spvD	24363	+	+	+	+	+	+	+	+	+	+	+	+	+	+	+	+	+	+	+	+	+	+	+	+	+	+	+	+	+	+	+	+	+	+	+	+	+	+
24364	Worthington	Swine	MO	2002-05-14	tet(C)		golS golT pcoA pcoB pcoC pcoD pcoE pcoR pcoS silA silB silC silE silF silP silR silS	24364			24364	+	+	+	+	+	+	+	+	+	+	+	+	+	+	+	+	+	+	+	+	+	+	+	+	+	+	+	+	-	+	+	-	+	+	+	+	+	-
24365	Typhimurium(O5-)	Swine	MO	2002-07-17	aadA2 blaCARB-2 floR sul1 tet(G)	qacEdelta1	golS golT	24365	ColRNAI IncFII(S) IncFIB(S)	spvD spvC spvB spvA spvR	24365	+	+	+	+	+	+	+	+	+	+	+	+	+	+	+	+	+	+	+	+	+	+	+	+	+	+	+	+	+	+	+	+	+	+	+	+	+	+
24366	Typhimurium(O5-)	Swine	MO	2002-05-07	aadA2 blaCARB-2 floR sul1 tet(G)	qacEdelta1	golS golT	24366	ColRNAI IncFII(S) IncFIB(S)	spvD spvC spvB spvA spvR	24366	+	+	+	+	+	+	+	+	+	+	+	+	+	+	+	+	+	+	+	+	+	+	+	+	+	+	+	+	+	+	+	+	+	+	+	+	+	+
24374	Newport	Bovine	MO	2002-03-09	aph(3'')-Ib aph(6)-Id blaCMY-2 floR sul2 tet(A)		golS golT merA merB merD merE merP merR merT	24374	IncA/C2		24374	+	+	+	+	+	+	+	+	+	+	+	+	+	+	+	+	+	+	+	+	+	+	+	+	+	+	+	+	-	-	-	-	+	+	+	+	+	+
24384	Bredeney	Turkey	MO	2002-02-17	aadA2 ant(2'')-Ia sul1 tet(C)	qacEdelta1	golS golT terD terW terZ	24384	IncHI2A IncHI2		24384	+	+	+	+	+	+	+	+	+	+	+	+	+	+	+	+	+	+	+	-	+	+	+	+	+	+	+	+	-	-	-	-	+	+	+	+	+	+
24386	Heidelberg	Turkey	MO	2002-02-06	fosA7		golS golT	24386	IncX1		24386	+	+	+	+	+	+	+	+	+	+	+	+	+	+	+	+	+	+	+	+	+	+	+	+	+	+	+	+	+	+	+	+	+	+	+	+	+	+
24388	Heidelberg	Turkey	MO	2002-02-16	fosA7		golS golT	24388			24388	+	+	+	+	+	+	+	+	+	+	+	+	+	+	+	+	+	+	+	+	+	+	+	+	+	+	+	+	+	+	+	+	+	+	+	+	+	+
24390	Heidelberg	Turkey	MO	2001-12-04	aac(3)-VIa aadA1 fosA7 sul1 tet(A)	qacEdelta1	golS golT	24390	IncI1		24390	+	+	+	+	+	+	+	+	+	+	+	+	+	+	+	+	+	+	+	+	+	+	+	+	+	+	+	+	+	+	+	+	+	+	+	+	+	+
24391	Heidelberg	Turkey	MO	2001-12-04	aac(3)-VIa aadA1 fosA7 sul1	qacEdelta1	golS golT	24391	IncI1		24391	+	+	+	+	+	+	+	+	+	+	+	+	+	+	+	+	+	+	+	+	+	+	+	+	+	+	+	+	+	+	+	+	+	+	+	+	+	+
24392	Hadar	Turkey	MO	2001-12-03	aadA1 aph(3'')-Ib aph(6)-Id dfrA15 sul1 tet(A)	qacEdelta1	golS golT	24392	IncI1		24392	+	+	+	+	+	+	+	+	+	+	+	+	+	+	+	+	+	+	+	+	+	+	+	+	+	+	+	+	-	-	-	-	+	+	+	+	+	+
24393	Heidelberg	Turkey	MO	2001-11-25	aph(3'')-Ib aph(3')-IIa aph(6)-Ic aph(6)-Id ble fosA7 tet(B)		golS golT pcoA pcoB pcoC pcoD pcoE pcoR pcoS silA silB silC silE silF silP silR silS terD terW terZ	24393	IncHI2A IncHI2		24393	+	+	+	+	+	+	+	+	+	+	+	+	+	+	+	+	+	+	+	+	+	+	+	+	+	+	+	+	+	+	+	+	+	+	+	+	+	+
24394	Heidelberg	Turkey	MO	2001-10-13	aac(3)-VIa aadA1 aph(3'')-Ib aph(3')-IIa aph(6)-Ic aph(6)-Id ble fosA7 sul1 tet(B)	qacEdelta1	golS golT pcoA pcoB pcoC pcoD pcoE pcoR pcoS silA silB silC silE silF silP silR silS terD terW terZ	24394	IncI1 IncHI2A IncHI2		24394	+	+	+	+	+	+	+	+	+	+	+	+	+	+	+	+	+	+	+	+	+	+	+	+	+	+	+	+	+	+	+	+	+	+	+	+	+	+
24395	Montevideo	Turkey	MO	2002-02-17	aac(6')-Ib4 aadA1		golS golT merC merP merR merT	24395	IncFIB(pHCM2)		24395	+	-	+	+	+	+	+	+	+	+	+	+	+	+	+	+	+	+	+	+	+	+	+	+	+	+	+	+	-	-	-	-	+	+	+	+	+	+
24396	IV 43:z4	Bovine	MO	2001-11-06				24396	IncFIB(pB171) IncFII(Yp)		24396	+	-	+	+	+	+	+	+	-	-	-	+	+	+	+	+	+	-	-	-	+	+	+	+	-	+	+	+	-	-	-	-	-	-	+	-	+	+
24397	Anatum	Bovine	MO	2001-10-10			golS golT	24397			24397	+	+	+	+	+	+	+	+	+	+	+	+	+	+	+	+	+	-	-	+	+	+	+	+	+	+	+	+	-	-	-	-	+	+	+	+	+	+
24399	IV 43:z4	Bovine	MO	2001-11-06				24399	IncFIB(pB171) IncFII(Yp)		24399	+	-	+	+	+	+	+	+	-	-	-	+	+	+	+	+	+	-	-	-	+	+	+	+	-	+	+	+	-	-	-	-	-	-	+	-	+	+
24400	Newport	Bovine	MO	2001-10-30	aph(3'')-Ib aph(6)-Id blaCMY-2 floR sul2 tet(A)		golS golT merA merB merD merE merP merR merT	24400	IncA/C2 IncI1		24400	+	+	+	+	+	+	+	+	+	+	+	+	+	+	+	+	+	+	+	+	+	+	+	+	+	+	+	+	-	-	-	-	+	+	+	+	+	+
24401	Newport	Bovine	MO	2001-10-30	aph(3'')-Ib aph(6)-Id blaCMY-2 floR sul2 tet(A)		golS golT merA merB merD merE merP merR merT	24401	IncI1 IncA/C2		24401	+	+	+	+	+	+	+	+	+	+	+	+	+	+	+	+	+	+	+	+	+	+	+	+	+	+	+	+	-	-	-	-	+	+	+	+	+	+
24402	Typhimurium	Bovine	MO	2001-12-18	aadA2 blaCARB-2 floR sul1 tet(G)	qacEdelta1	golS golT	24402	IncFIB(S) IncFII(S)	spvR spvA spvB spvC spvD	24402	+	+	+	+	+	+	+	+	+	+	+	+	+	+	+	+	+	+	+	+	+	+	+	+	+	+	+	+	+	+	+	+	+	+	+	+	+	+
24403	Newport	Bovine	MO	2001-09-18	aph(3'')-Ib aph(3')-Ia aph(6)-Id floR sul2 tet(A)		golS golT	24403	IncA/C2 ColRNAI		24403	+	+	+	+	+	+	+	+	+	+	+	+	+	+	+	+	+	+	+	+	+	+	+	+	+	+	+	+	-	-	-	-	+	+	+	+	+	+
24404	Typhimurium	Bovine	MO	2001-12-18	aadA2 blaCARB-2 floR sul1 tet(G)	qacEdelta1	golS golT	24404	IncFII(S) IncFIB(S)	spvD spvC spvB spvA spvR	24404	+	+	+	+	+	+	+	+	+	+	+	+	+	+	+	+	+	+	+	+	+	+	+	+	+	+	+	+	+	+	+	+	+	+	+	+	+	+
24405	Braenderup	Bovine	MO	2001-09-12			golS golT	24405			24405	+	+	+	+	+	+	+	+	+	+	+	+	+	+	+	+	+	+	+	+	+	+	+	+	+	+	+	+	-	-	-	-	+	+	+	+	+	+
24406	Litchfield	Bovine	MO	2001-12-05	aph(3')-Ia		golS golT	24406			24406	+	+	+	+	+	+	+	+	+	+	+	+	+	+	+	+	+	+	+	+	+	+	+	+	+	+	+	+	-	-	-	-	+	+	+	-	+	+
28292	Typhimurium	Swine	MO	2002-11-21	aadA2 aph(3')-Ia blaCARB-2 floR sul1 tet(G)	qacEdelta1	golS golT	28292	IncFIB(S) IncFII(S)	spvR spvA spvB spvC spvD	28292	+	+	+	+	+	+	+	+	+	+	+	+	+	+	+	+	+	+	+	+	+	+	+	+	+	+	+	+	+	+	+	+	+	+	+	+	+	+
28293	Anatum	Swine	MO	2002-10-07	aph(3')-Ia tet(C)		golS golT silA silB silC silE silF silP silR silS	28293	IncI1 ColE10		28293	+	+	+	+	+	+	+	+	+	+	+	+	+	+	+	+	+	-	-	+	+	+	+	+	+	+	+	+	-	-	-	-	+	+	+	+	+	+
28294	Choleraesuis	Swine	MO	2002-10-21	aph(3'')-Ib aph(6)-Id sul2		golS golT	28294	IncQ1 IncFIB(S) IncFII(S)	spvD spvC spvB spvA spvR	28294	+	-	+	+	+	+	+	+	+	+	+	+	+	+	+	+	+	-	-	+	+	+	+	+	+	+	+	+	-	-	-	-	+	+	+	+	+	+
28295	Choleraesuis	Swine	MO	2002-10-21	aph(3'')-Ib aph(6)-Id sul2		golS golT	28295	IncQ1 IncFIB(S) IncFII(S)	spvR spvA spvB spvC spvD	28295	+	-	+	+	+	+	+	+	+	+	+	+	+	+	+	+	+	-	-	+	+	+	+	+	+	+	+	+	-	-	-	-	+	+	+	+	+	+
28296	Choleraesuis	Swine	MO	2002-10-21	aph(3'')-Ib aph(6)-Id sul2		golS golT	28296	IncQ1 IncFII(S) IncFIB(S)	spvD spvC spvB spvA spvR	28296	+	-	+	+	+	+	+	+	+	+	+	+	+	+	+	+	+	-	-	+	+	+	+	+	+	+	+	+	-	-	-	-	+	+	+	+	+	+
28297	Typhimurium(O5-)	Swine	MO	2002-11-14	aadA1 aph(3'')-Ib aph(6)-Id sul1 tet(A)	qacEdelta1	golS golT merD merE merF merP merR merT pcoA pcoB pcoC pcoD pcoE pcoR pcoS silA silB silC silE silF silP silR silS	28297	IncI1		28297	+	+	+	+	+	+	+	+	+	+	+	+	+	+	+	+	+	+	+	+	+	+	+	+	+	+	+	+	+	+	+	+	+	+	+	+	+	+
28298	Typhimurium(O5-)	Swine	MO	2002-11-14	aadA1 aph(3'')-Ib aph(6)-Id blaTEM-1 bleO sul1 tet(A)	qacEdelta1	golS golT merD merE merF merP merR merT pcoA pcoB pcoC pcoD pcoR pcoS silA silB silC silE silF silP silR silS	28298	ColRNAI IncI1 IncY IncX1		28298	+	+	+	+	+	+	+	+	+	+	+	+	+	+	+	+	+	+	+	+	+	+	+	+	+	+	+	+	+	+	+	+	+	+	+	+	+	+
28299	Lille	Swine	MO	2002-11-14	aph(3'')-Ib sul2 tet(A)		golS golT pcoA pcoB pcoC pcoD pcoE pcoR pcoS silA silB silC silE silF silP silR silS	28299	IncQ1		28299	+	-	+	+	+	+	+	+	+	+	+	+	+	+	+	+	+	+	+	+	+	+	+	+	+	+	+	+	+	+	-	-	+	+	+	+	+	+
28300	Typhimurium(O5-)	Swine	MO	2002-10-17	aadA2 blaCARB-2 floR sul1 tet(G)	qacEdelta1	golS golT	28300	IncFII(S) IncFIB(S) ColRNAI	spvD spvC spvB spvA spvR	28300	+	+	+	+	+	+	+	+	+	+	+	+	+	+	+	+	+	+	+	+	+	+	+	+	+	+	+	+	+	+	+	+	+	+	+	+	+	+
28301	Typhimurium(O5-)	Swine	MO	2002-11-09	aadA1 aph(3'')-Ib aph(6)-Id blaTEM-1 sul1 tet(A)	qacEdelta1	golS golT merD merE merF merP merR merT pcoA pcoB pcoC pcoD pcoR pcoS silA silB silC silE silF silP silR silS	28301	ColRNAI IncX1 IncI1 IncY		28301	+	+	+	+	+	+	+	+	+	+	+	+	+	+	+	+	+	+	+	+	+	+	+	+	+	+	+	+	+	+	+	+	+	+	+	+	+	+
28302	Typhimurium	Swine	MO	2002-08-23	aadA12 aph(3')-IIa aph(3')-Ia aph(6)-Ic blaTEM-1 ble sul1 tet(A)	qacEdelta1	golS golT merC merP merR merT pcoD pcoR pcoS silA silB silC silE silF silP silR silS	28302	IncFII(29) IncFIB(AP001918) IncFIA		28302	+	+	+	+	+	+	+	+	+	+	+	+	+	+	+	+	+	+	+	+	+	+	+	+	+	+	+	+	+	+	+	+	+	+	+	+	+	+
28303	Heidelberg	Swine	MO	2002-10-07	aph(3'')-Ib aph(3')-IIa aph(6)-Ic aph(6)-Id ble fosA7 tet(B)		golS golT pcoA pcoB pcoC pcoD pcoE pcoR pcoS silA silB silC silE silF silP silR silS terD terW terZ	28303	IncHI2 IncHI2A		28303	+	+	+	+	+	+	+	+	+	+	+	+	+	+	+	+	+	+	+	+	+	+	+	+	+	+	+	+	+	+	+	+	+	+	+	+	+	+
28304	Heidelberg	Swine	MO	2002-10-07	aph(3'')-Ib aph(3')-IIa aph(6)-Ic aph(6)-Id ble fosA7 tet(B)		golS golT pcoA pcoB pcoC pcoD pcoE pcoR pcoS silA silB silC silE silF silP silR silS terD terW terZ	28304	IncHI2A IncHI2		28304	+	+	+	+	+	+	+	+	+	+	+	+	+	+	+	+	+	+	+	+	+	+	+	+	+	+	+	+	+	+	+	+	+	+	+	+	+	+
28305	Heidelberg	Swine	MO	2003-10-07	aph(3'')-Ib aph(3')-IIa aph(6)-Ic aph(6)-Id ble fosA7 tet(B)		golS golT pcoA pcoB pcoC pcoD pcoE pcoR pcoS silA silB silC silE silF silP silR silS terD terW terZ	28305	IncHI2 IncHI2A		28305	+	+	+	+	+	+	+	+	+	+	+	+	+	+	+	+	+	+	+	+	+	+	+	+	+	+	+	+	+	+	+	+	+	+	+	+	+	+
28306	Typhimurium	Swine	MO	2002-07-19	aadA12 aph(3')-IIa aph(3')-Ia aph(6)-Ic blaTEM-1 ble sul1 tet(A)	qacEdelta1	golS golT merC merP merR merT pcoD pcoE pcoR pcoS silA silB silC silE silF silP silR silS	28306	IncFIA IncFII(29) IncFIB(AP001918)		28306	+	+	+	+	+	+	+	+	+	+	+	+	+	+	+	+	+	+	+	+	+	+	+	+	+	+	+	+	+	+	+	+	+	+	+	+	+	+
28307	Typhimurium	Swine	MO	2002-07-19	aadA12 aph(3')-IIa aph(3')-Ia aph(6)-Ic blaTEM-1 ble sul1 tet(A)	qacEdelta1	golS golT merC merP merR merT pcoD pcoE pcoR pcoS silA silB silC silE silF silP silR silS	28307	IncFII(29) IncFIB(AP001918) IncFIA		28307	+	+	+	+	+	+	+	+	+	+	+	+	+	+	+	+	+	+	+	+	+	+	+	+	+	+	+	+	+	+	+	+	+	+	+	+	+	+
28308	Typhimurium	Swine	MO	2002-07-19	aadA12 aph(3')-IIa aph(3')-Ia aph(6)-Ic blaTEM-1 ble sul1 tet(A)	qacEdelta1	golS golT merC merP merR merT pcoA pcoB pcoC pcoD pcoE pcoR pcoS silA silB silC silE silF silP silR silS	28308	IncI1 IncFIA IncFIB(AP001918) IncFII(29)		28308	+	+	+	+	+	+	+	+	+	+	+	+	+	+	+	+	+	+	+	+	+	+	+	+	+	+	+	+	+	+	+	+	+	+	+	+	+	+
28309	Typhimurium	Swine	MO	2002-07-19	aadA12 aph(3')-Ia blaTEM-1 sul1 tet(A)	qacEdelta1	golS golT merC merP merR merT silA silB silC silE silF silP silR silS	28309	IncFIA IncI1 IncFIB(AP001918)		28309	+	+	+	+	+	+	+	+	+	+	+	+	+	+	+	+	+	+	+	+	+	+	+	+	+	+	+	+	+	+	+	+	+	+	+	+	+	+
28310	Typhimurium	Swine	MO	2002-07-19	aadA1 aadA2 aph(3')-IIa aph(3')-Ia aph(6)-Ic blaTEM-1 ble cmlA1 sul1 sul3 tet(A)	qacEdelta1 qacL	golS golT merC merP merR merT pcoD pcoE pcoR pcoS silA silB silC silE silF silP silR silS	28310	ColRNAI IncFIB(AP001918) IncFIA IncI1 IncFII(29)		28310	+	+	+	+	+	+	+	+	+	+	+	+	+	+	+	+	+	+	+	+	+	+	+	+	+	+	+	+	+	+	+	+	+	+	+	+	+	+
28311	Derby	Swine	MO	2002-12-21	aadA2 aph(3')-Ia fosA7 sul1 tet(A)	qacEdelta1	golS golT merC merP merR merT	28311	IncI1 ColRNAI IncY		28311	+	+	+	+	+	+	+	+	+	+	+	+	+	+	+	+	+	-	-	+	+	+	+	+	+	+	+	+	-	-	+	-	+	+	+	-	+	+
28312	Derby	Swine	MO	2002-12-21	aadA2 aph(3')-Ia fosA7 sul1 tet(A)	qacEdelta1	golS golT merC merP merR merT	28312	ColRNAI IncI1 IncY		28312	+	+	+	+	+	+	+	+	+	+	+	+	+	+	+	+	+	-	-	+	+	+	+	+	+	+	+	+	-	-	+	-	+	+	+	-	+	+
28313	Newport	Swine	MO	2002-12-26			golS golT	28313			28313	+	+	+	+	+	+	+	+	+	+	+	+	+	+	+	+	+	+	+	-	+	+	+	+	+	+	+	+	-	-	-	-	+	+	+	-	+	+
28314	Newport	Swine	MO	2002-12-26			golS golT	28314			28314	+	+	+	+	+	+	+	+	+	+	+	+	+	+	+	+	+	+	+	-	+	+	+	+	+	+	+	+	-	-	-	-	+	+	+	-	+	+
28315	Newport	Swine	MO	2002-12-26			golS golT	28315			28315	+	+	+	+	+	+	+	+	+	+	+	+	+	+	+	+	+	+	+	-	+	+	+	+	+	+	+	+	-	-	-	-	+	+	+	-	+	+
28316	Derby	Swine	MO	2002-11-20	aadA2 fosA7 sul1	qacEdelta1	golS golT pcoA pcoB pcoC pcoD pcoE pcoR pcoS silA silB silC silE silF silP silR silS	28316	IncI1 ColRNAI ColRNAI		28316	+	+	+	+	+	+	+	+	+	+	+	+	+	+	+	+	+	-	-	+	+	+	+	+	+	+	+	+	-	-	+	-	+	+	+	-	+	+
28317	Derby	Swine	MO	2002-11-20	aadA2 fosA7 sul1	qacEdelta1	golS golT pcoA pcoB pcoC pcoD pcoE pcoR pcoS silA silB silC silE silF silP silR silS	28317	ColRNAI IncI1		28317	+	+	+	+	+	+	+	+	+	+	+	+	+	+	+	+	+	-	-	+	+	+	+	+	+	+	+	+	-	-	+	-	+	+	+	-	+	+
28318	Agona	Swine	MO	2002-11-20	aac(3)-IIa aac(6')-Ib aadA1 aph(3'')-Ib aph(3')-Ia aph(6)-Id blaCMY-2 blaOXA-9 blaTEM-1 dfrA14 floR fosA7 sul2 tet(A)		golS golT merA merB merP merR merT	28318	IncI2 Col8282 IncA/C2 IncN		28318	+	+	+	+	+	+	+	+	+	+	+	+	+	+	+	+	+	+	+	+	+	+	+	+	+	+	+	+	-	-	-	-	+	+	+	+	+	+
28319	Agona	Swine	MO	2002-11-20	aac(3)-IIa aac(6')-Ib aadA1 aph(3'')-Ib aph(3')-Ia aph(6)-Id blaCMY-2 blaOXA-9 blaTEM-1 dfrA14 floR fosA7 sul2 tet(A)		golS golT merA merB merP merR merT	28319	IncN Col8282 IncI2 IncA/C2		28319	+	+	+	+	+	+	+	+	+	+	+	+	+	+	+	+	+	+	+	+	+	+	+	+	+	+	+	+	-	-	-	-	+	+	+	+	+	+
28320	Derby	Swine	MO	2002-12-06	aadA2 aph(3')-Ia fosA7 sul1 tet(A)	qacEdelta1	golS golT merC merP merR merT	28320	IncY IncI1		28320	+	+	+	+	+	+	+	+	+	+	+	+	+	+	+	+	+	-	-	+	+	+	+	+	+	+	+	+	-	-	+	-	+	+	+	-	+	+
28321-a	Typhimurium(O5-)	Swine	MO	2002-12-19	aac(3)-IId aadA2 aph(3'')-Ib aph(3')-Ia aph(6)-Id blaCARB-2 blaTEM-1 dfrA12 floR mph(A) sul1 sul2 tet(B) tet(G)	qacEdelta1	golS golT merC merP merR merT merA merD merE	28321a	ColRNAI IncFII(S) IncFIB(S) IncHI1B(R27) IncHI1A IncQ1 IncFIA(HI1)	spvD spvC spvB spvA spvR	28321a	+	+	+	+	+	+	+	+	+	+	+	+	+	+	+	+	+	+	+	+	+	+	+	+	+	+	+	+	+	+	+	+	+	+	+	+	+	+
28321-b	Typhimurium(O5-)	Swine	MO	2002-12-19	aadA2 blaCARB-2 floR sul1 tet(G)	qacEdelta1	golS golT	28321b	ColRNAI IncFIB(S) IncFII(S)	spvR spvA spvB spvC spvD	28321b	+	+	+	+	+	+	+	+	+	+	+	+	+	+	+	+	+	+	+	+	+	+	+	+	+	+	+	+	+	+	+	+	+	+	+	+	+	+
28322	Heidelberg	Swine	MO	2002-12-31	ant(2'')-Ia aph(3'')-Ib aph(3')-IIa aph(3')-Ia aph(6)-Ic aph(6)-Id blaCMY-2 blaTEM-1 ble cmlA5 dfrA1 fosA7 sul1 sul2 tet(A) tet(B)	qacEdelta1	golS golT merA merB merD merE merP merR merT pcoA pcoB pcoC pcoD pcoE pcoR pcoS silA silB silC silE silF silP silR silS terD terW terZ	28322	IncHI2 IncHI2A IncA/C2 IncY		28322	+	+	+	+	+	+	+	+	+	+	+	+	+	+	+	+	+	+	+	+	+	+	+	+	+	+	+	+	+	+	+	+	+	+	+	+	+	+
28323	Heidelberg	Swine	MO	2002-12-31	aph(3'')-Ib aph(3')-IIa aph(6)-Ic aph(6)-Id ble fosA7 tet(B)		golS golT pcoA pcoB pcoC pcoD pcoE pcoR pcoS silA silB silC silE silF silP silR silS terD terW terZ	28323	IncHI2 IncHI2A IncI1		28323	+	+	+	+	+	+	+	+	+	+	+	+	+	+	+	+	+	+	+	+	+	+	+	+	+	+	+	+	+	+	+	+	+	+	+	+	+	+
28325	Heidelberg	Swine	MO	2002-12-31	ant(2'')-Ia aph(3'')-Ib aph(3')-IIa aph(3')-Ia aph(6)-Ic aph(6)-Id blaCMY-2 blaTEM-1 ble cmlA5 dfrA1 fosA7 sul1 sul2 tet(A) tet(B)	qacEdelta1	golS golT merA merB merD merE merP merR merT pcoA pcoB pcoC pcoD pcoE pcoR pcoS silA silB silC silE silF silP silR silS terD terW terZ	28325	IncHI2 IncHI2A IncA/C2 IncY		28325	+	+	+	+	+	+	+	+	+	+	+	+	+	+	+	+	+	+	+	+	+	+	+	+	+	+	+	+	+	+	+	+	+	+	+	+	+	+
28326	Choleraesuis	Swine	MO	2003-02-17	aph(3'')-Ib aph(6)-Id blaTEM-1 sul2 tet(B)		golS golT terD terW terZ	28326	IncQ1 IncFIB(S) IncHI2 IncHI2A IncFII(S)	spvD spvC spvB spvA spvR	28326	+	-	+	+	+	+	+	+	+	+	+	+	+	+	+	+	+	-	-	+	+	+	+	+	+	+	+	+	-	-	-	-	+	+	+	+	+	+
28327	Typhimurium	Swine	MO	2003-03-24	aadA12 aph(3')-Ia blaTEM-1 sul1 tet(A)	qacEdelta1	golS golT merC merP merR merT	28327	Col(MG828) IncFII IncFIB(AP001918) IncFIA		28327	+	+	+	+	+	+	+	+	+	+	+	+	+	+	+	+	+	+	+	+	+	+	+	+	+	+	+	+	+	+	+	+	+	+	+	+	+	+
28328	Typhimurium(O5-)	Swine	MO	2003-01-07	aac(3)-IId aadA2 aph(3'')-Ib aph(3')-Ia aph(6)-Id blaCARB-2 blaTEM-1 dfrA12 floR mph(A) sul1 sul2 tet(B) tet(G)	qacEdelta1	golS golT merC merP merR merT	28328	IncFIB(S) IncFII(S) IncFIA(HI1) IncHI1A IncHI1B(R27) IncQ1	spvR spvA spvB spvC spvD	28328	+	+	+	+	+	+	+	+	+	+	+	+	+	+	+	+	+	+	+	+	+	+	+	+	+	+	+	+	+	+	+	+	+	+	+	+	+	+
28329	Choleraesuis	Swine	MO	2003-01-16	aph(3'')-Ib aph(6)-Id blaTEM-1 sul2 tet(B)		golS golT terD terW terZ	28329	IncQ1 IncHI2A IncHI2 IncFIB(S) IncFII(S)	spvR spvA spvB spvC spvD	28329	+	-	+	+	+	+	+	+	+	+	+	+	+	+	+	+	+	-	-	+	+	+	+	+	+	+	+	+	-	-	-	-	+	+	+	+	+	+
28330	Typhimurium	Swine	MO	2003-01-19	aadA2 aph(3')-Ia blaCARB-2 floR sul1 tet(G)	qacEdelta1	golS golT	28330	IncFII(S) IncFIB(S)	spvD spvC spvB spvA spvR	28330	+	+	+	+	+	+	+	+	+	+	+	+	+	+	+	+	+	+	+	+	+	+	+	+	+	+	+	+	+	+	+	+	+	+	+	+	+	+
28331	Anatum	Swine	MO	2003-01-23	tet(C)		golS golT silA silB silC silE silF silP silR silS	28331	ColE10 IncI1		28331	+	+	+	+	+	+	+	+	+	+	+	+	+	+	+	+	+	-	-	+	+	+	+	+	+	+	+	+	-	-	-	-	+	+	+	+	+	+
28332	Typhimurium(O5-)	Swine	MO	2003-03-18	aadA2 blaCARB-2 floR sul1 tet(G)	qacEdelta1	golS golT	28332	IncFII(S) IncFIB(S)	spvD spvC spvB spvA spvR	28332	+	+	+	+	+	+	+	+	+	+	+	+	+	+	+	+	+	+	+	+	+	+	+	+	+	+	+	+	+	+	+	+	+	+	+	+	+	+
28333	Typhimurium(O5-)	Swine	MO	2003-03-18	aadA2 aph(3')-Ia blaCARB-2 bleO dfrA12 floR mph(A) sul1 sul3 tet(G)	qacEdelta1 qacL	golS golT merC merP merR merT	28333	ColRNAI IncFIB(S) IncFII IncFII(S)	spvB spvC spvD spvR spvA	28333	+	+	+	+	+	+	+	+	+	+	+	+	+	+	+	+	+	+	+	+	+	+	+	+	+	+	+	+	+	+	+	+	+	+	+	+	+	+
28334	Typhimurium(O5-)	Swine	MO	2003-03-18	aadA2 blaCARB-2 floR sul1 tet(G)	qacEdelta1	golS golT	28334	IncFII(S) IncFIB(S)	spvD spvC spvB spvA spvR	28334	+	+	+	+	+	+	+	+	+	+	+	+	+	+	+	+	+	+	+	+	+	+	+	+	+	+	+	+	+	+	+	+	+	+	+	+	+	+
28335	Choleraesuis	Swine	MO	2003-02-07	aph(3'')-Ib aph(6)-Id sul2		golS golT	28335	IncQ1 IncFIB(S) IncFII(S)	spvR spvA spvB spvC spvD	28335	+	-	+	+	+	+	+	+	+	+	+	+	+	+	+	+	+	-	-	+	+	+	+	+	+	+	+	+	-	-	-	-	+	+	+	+	+	+
28336	Agona	Swine	MO	2003-02-08	aph(3'')-Ib aph(6)-Id blaCMY-2 dfrA1 floR fosA7 sul1 sul2 tet(A)	qacEdelta1	golS golT merA merB merP merR merT	28336	IncA/C2		28336	+	+	+	+	+	+	+	+	+	+	+	+	+	+	+	+	+	+	+	+	+	+	+	+	+	+	+	+	-	-	-	-	+	+	+	+	+	+
28337	Agona	Swine	MO	2003-02-08	aph(3'')-Ib aph(6)-Id blaCMY-2 dfrA1 floR fosA7 sul1 sul2 tet(A)	qacEdelta1	golS golT merA merB merP merR merT	28337	IncA/C2		28337	+	+	+	+	+	+	+	+	+	+	+	+	+	+	+	+	+	+	+	+	+	+	+	+	+	+	+	+	-	-	-	-	+	+	+	+	+	+
28338	Choleraesuis	Swine	MO	2003-02-18	aph(3'')-Ib aph(6)-Id blaTEM-1 sul2 tet(B)		golS golT terD terW terZ	28338	IncQ1 IncHI2A IncFII(S) IncFIB(S) IncHI2	spvD spvC spvB spvA spvR	28338	+	-	+	+	+	+	+	+	+	+	+	+	+	+	+	+	+	-	-	+	+	+	+	+	+	+	+	+	-	-	-	-	+	+	+	+	+	+
28339	Muenchen	Swine	MO	2003-03-08			golS golT	28339			28339	+	+	+	+	+	+	+	+	+	+	+	+	+	+	+	+	+	+	+	+	+	+	+	+	+	+	+	+	-	-	-	-	+	+	+	+	+	+
28340	Heidelberg	Swine	MO	2003-03-27	aph(3'')-Ib aph(3')-IIa aph(6)-Ic aph(6)-Id ble fosA7 tet(B)		golS golT pcoA pcoB pcoC pcoD pcoE pcoR pcoS silA silB silC silE silF silP silR silS terD terW terZ	28340	IncHI2A IncHI2		28340	+	+	+	+	+	+	+	+	+	+	+	+	+	+	+	+	+	+	+	+	+	+	+	+	+	+	+	+	+	+	+	+	+	+	+	+	+	+
28342	Heidelberg	Swine	MO	2003-03-27	aph(3'')-Ib aph(3')-IIa aph(6)-Ic aph(6)-Id ble fosA7 tet(B)		golS golT pcoA pcoB pcoC pcoD pcoE pcoR pcoS silA silB silC silE silF silP silR silS terD terW terZ	28342	IncHI2A IncHI2		28342	+	+	+	+	+	+	+	+	+	+	+	+	+	+	+	+	+	+	+	+	+	+	+	+	+	+	+	+	+	+	+	+	+	+	+	+	+	+
28343	Cubana	Swine	MO	2003-04-16			golS golT pcoA pcoB pcoC pcoD pcoE pcoR pcoS silA silB silC silE silF silP silR silS	28343			28343	+	+	+	+	+	+	+	+	+	+	+	+	+	+	+	+	+	+	+	+	+	+	+	+	+	+	+	+	-	-	-	-	+	+	+	-	+	+
28344	Worthington	Swine	MO	2003-04-15			golS golT pcoA pcoB pcoC pcoD pcoE pcoR pcoS silA silB silC silE silF silP silR silS	28344	ColRNAI		28344	+	+	+	+	+	+	+	+	+	+	+	+	+	+	+	+	+	+	+	+	+	+	+	+	+	+	+	+	-	+	+	-	+	+	+	+	+	+
28347	Anatum	Swine	MO	2002-07-15	tet(C)		golS golT pcoA pcoB pcoC pcoD pcoE pcoR pcoS silA silB silC silE silF silP silR silS	28347	ColE10 IncI1		28347	+	+	+	+	+	+	+	+	+	+	+	+	+	+	+	+	+	-	-	+	+	+	+	+	+	+	+	+	-	-	-	-	+	+	+	+	+	+
28348	Typhimurium(O5-)	Swine	MO	2002-09-30	aadA12 aph(3')-Ia blaTEM-1 sul1 tet(A)	qacEdelta1	golS golT merC merP merR merT	28348	IncFII(S) IncFIB(AP001918)	spvR spvA spvB spvC spvD	28348	+	+	+	+	+	+	+	+	+	+	+	+	+	+	+	+	+	+	+	+	+	+	+	+	+	+	+	+	+	+	+	+	+	+	+	+	+	+
30144	Derby	Swine	NC	2003-03-03	blaTEM-1 fosA7		golS golT	30144	ColpVC		30144	+	+	+	+	+	+	+	+	+	+	+	+	+	+	+	+	+	-	-	+	+	+	+	+	+	+	+	+	-	-	+	-	+	+	+	-	+	+
30145	Heidelberg	Chicken	NC	2003-03-05	blaTEM-1 fosA7		golS golT	30145	ColpVC IncX1		30145	+	+	+	+	+	+	+	+	+	+	+	+	+	+	+	+	+	+	+	+	+	+	+	+	+	+	+	+	+	+	+	+	+	+	+	+	+	+
30146	Typhimurium	Chicken	NC	2003-03-10	aadA2 blaCARB-2 floR sul1 tet(G)	qacEdelta1	golS golT	30146	IncFIB(S) IncFII(S)	spvD spvC spvB spvA spvR	30146	+	+	+	+	+	+	+	+	+	+	+	+	+	+	+	+	+	+	+	+	+	+	+	+	+	+	+	+	+	+	+	+	+	+	+	+	+	+
30147	Typhimurium	Swine	NC	2003-03-07	aadA2 blaCARB-2 floR sul1 tet(G)	qacEdelta1	golS golT	30147	IncFIB(S) IncFII(S) ColRNAI	spvA spvR spvB spvC spvD	30147	+	+	+	+	+	+	+	+	+	+	+	+	+	+	+	+	+	+	+	+	+	+	+	+	+	+	+	+	+	+	+	+	+	+	+	+	+	+
30148	Worthington	Swine	NC	2003-03-24	aadA1 aadA2 cmlA1 sul3 tet(C)	qacL	golS golT pcoA pcoB pcoC pcoD pcoE pcoR pcoS silA silB silC silE silF silP silR silS	30148	IncI1		30148	+	+	+	+	+	+	+	+	+	+	+	+	+	+	+	+	+	+	+	+	+	+	+	+	+	+	+	+	-	+	+	-	+	+	+	+	+	+
30149	Typhimurium(O5-)	Swine	NC	2003-03-25	aadA2 blaCARB-2 floR sul1 tet(G)	qacEdelta1	golS golT	30149	IncFII(S) IncFIB(S) ColRNAI	spvD spvC spvB spvA spvR	30149	+	+	+	+	+	+	+	+	+	+	+	+	+	+	+	+	+	+	+	+	+	+	+	+	+	+	+	+	+	+	+	+	+	+	+	+	+	+
30150	Typhimurium(O5-)	Swine	NC	2003-03-18	aadA2 blaCARB-2 floR sul1 tet(G)	qacEdelta1	golS golT	30150	IncFIB(S) IncFII(S)	spvR spvA spvB spvC spvD	30150	+	+	+	+	+	+	+	+	+	+	+	+	+	+	+	+	+	+	+	+	+	+	+	+	+	+	+	+	+	+	+	+	+	+	+	+	+	+
30151	Heidelberg	Swine	NC	2003-03-24	aph(3'')-Ib aph(3')-IIa aph(6)-Ic aph(6)-Id blaCMY-2 ble erm(B) fosA7 tet(B)		golS golT pcoA pcoB pcoC pcoD pcoE pcoR pcoS silA silB silC silE silF silP silR silS terD terW terZ	30151	IncHI2A IncI1 IncHI2 IncX4		30151	+	+	+	+	+	+	+	+	+	+	+	+	+	+	+	+	+	+	+	+	+	+	+	+	+	+	+	+	+	+	+	+	+	+	+	+	+	+
30152	Worthington	Swine	NC	2003-03-25	tet(C)		golS golT pcoA pcoB pcoC pcoD pcoE pcoR pcoS silA silB silC silE silF silP silR silS	30152			30152	+	+	+	+	+	+	+	+	+	+	+	+	+	+	+	+	+	+	+	+	+	+	+	+	+	+	+	+	-	+	+	-	+	+	+	+	+	+
30153	Typhimurium(O5-)	Swine	NC	2003-03-21	aadA2 blaCARB-2 floR sul1 tet(G)	qacEdelta1	golS golT	30153	IncFIB(S) IncFII(S)	spvR spvA spvB spvC spvD	30153	+	+	+	+	+	+	+	+	+	+	+	+	+	+	+	+	+	+	+	+	+	+	+	+	+	+	+	+	+	+	+	+	+	+	+	+	+	+
30154	Derby	Swine	NC	2003-03-25	aadA2 fosA7 sul1 tet(A)	qacEdelta1	golS golT merC merP merR merT pcoA pcoB pcoC pcoD pcoE pcoR pcoS silA silB silC silE silF silP silR silS	30154	IncI1		30154	+	+	+	+	+	+	+	+	+	+	+	+	+	+	+	+	+	-	-	+	+	+	+	+	+	+	+	+	-	-	+	-	+	+	+	-	+	+
30155	Derby	Swine	NC	2003-03-28	aac(3)-IV aadA22 aph(3'')-Ib aph(3')-Ia aph(4)-Ia aph(6)-Id blaTEM-1 bleO catA1 sul1 tet(B)	qacEdelta1	golS golT pcoA pcoB pcoC pcoD pcoE pcoR pcoS silA silB silC silE silF silP silR silS	30155	IncFIA(HI1) IncX1 IncHI1A IncHI1B(R27)		30155	+	+	+	+	+	+	+	+	+	+	+	+	+	+	+	+	+	+	+	+	+	+	+	+	+	+	+	+	+	+	+	-	+	+	+	+	+	+
30156	Derby	Swine	NC	2003-04-22	aph(3'')-Ib aph(6)-Id fosA7 sul2 tet(A)		golS golT pcoA pcoB pcoC pcoD pcoE pcoR pcoS silA silB silC silE silF silP silR silS	30156	IncI1 IncQ1		30156	+	+	+	+	+	+	+	+	+	+	+	+	+	+	+	+	+	-	-	+	+	+	+	+	+	+	+	+	-	-	+	-	+	+	+	-	+	+
30158	Typhimurium	Bovine	NC	2003-04-16			golS golT	30158	IncFII(S) IncFIB(S)	spvD spvC spvB spvA spvR	30158	+	+	+	+	+	+	+	+	+	+	+	+	+	+	+	+	+	+	+	+	+	+	+	+	+	+	+	+	+	+	+	+	+	+	+	+	+	+
30159	Muenchen	Swine	NC	2003-04-22	aph(3'')-Ib aph(6)-Id sul2 tet(A)		golS golT	30159	ColRNAI IncQ1		30159	+	+	+	+	+	+	+	+	+	+	+	+	+	+	+	+	+	+	+	+	+	+	+	+	+	+	+	+	-	-	-	-	+	+	+	+	+	+
30160	Choleraesuis	Swine	NC	2003-04-29	aph(3'')-Ib aph(6)-Id blaTEM-1 sul2 tet(B)		golS golT terD terW terZ	30160	IncQ1 IncHI2A IncFIB(S) IncFII(S) IncHI2	spvR spvA spvB spvC spvD	30160	+	-	+	+	+	+	+	+	+	+	+	+	+	+	+	+	+	-	-	+	+	+	+	+	+	+	+	+	-	-	-	-	+	+	+	+	+	+
30161	Typhimurium(O5-)	Swine	NC	2003-04-29	aadA2 blaCARB-2 floR sul1 tet(G)	qacEdelta1	golS golT	30161	IncFII(S) IncFIB(S)	spvD spvC spvB spvA spvR	30161	+	+	+	+	+	+	+	+	+	+	+	+	+	+	+	+	+	+	+	+	+	+	+	+	+	+	+	+	+	+	+	+	+	+	+	+	+	+
30162	Choleraesuis	Swine	NC	2003-04-28	aph(3'')-Ib aph(6)-Id blaTEM-1 sul2 tet(B)		golS golT terD terW terZ	30162	IncQ1 IncHI2 IncFIB(S) IncFII(S) IncHI2A	spvR spvA spvB spvC spvD	30162	+	-	+	+	+	+	+	+	+	+	+	+	+	+	+	+	+	-	-	+	+	+	+	+	+	+	+	+	-	-	-	-	+	+	+	+	+	+
30163	Choleraesuis	Swine	NC	2003-04-22	aph(3'')-Ib aph(6)-Id blaTEM-1 tet(B)		golS golT terD terW terZ	30163	IncFIB(S) IncFII(S) IncHI2 IncHI2A	spvR spvA spvB spvC spvD	30163	+	-	+	+	+	+	+	+	+	+	+	+	+	+	+	+	+	-	-	+	+	+	+	+	+	+	+	+	-	-	-	-	+	+	+	+	+	+
30164	Choleraesuis	Swine	NC	2003-05-01	aph(3'')-Ib aph(6)-Id blaTEM-1 sul2 tet(B)		golS golT terD terW terZ	30164	IncQ1 IncFII(S) IncFIB(S) IncHI2 IncHI2A	spvD spvC spvB spvA spvR	30164	+	-	+	+	+	+	+	+	+	+	+	+	+	+	+	+	+	-	-	+	+	+	+	+	+	+	+	+	-	-	-	-	+	+	+	+	+	+
30165	Saintpaul	Turkey	NC	2003-04-22	aadA2 ant(2'')-Ia aph(6)-Id blaTEM-1 sul1	qacE	golS golT	30165			30165	+	+	+	+	+	+	+	+	+	+	+	+	+	+	+	+	+	+	+	+	+	+	+	+	+	+	+	+	+	+	+	+	+	+	+	-	+	+
30166	Heidelberg	Turkey	NC	2003-05-15	aac(3)-VIa aadA1 aph(3'')-Ib aph(3')-IIa aph(6)-Ic aph(6)-Id blaTEM-1 ble fosA7 sul1 tet(B)	qacEdelta1	golS golT pcoA pcoB pcoC pcoD pcoE pcoR pcoS silA silB silC silE silF silP silR silS terD terW terZ	30166	IncI1 IncHI2A IncHI2		30166	+	+	+	+	+	+	+	+	+	+	+	+	+	+	+	+	+	+	+	+	+	+	+	+	+	+	+	+	+	+	+	+	+	+	+	+	+	+
30167	Choleraesuis	Swine	NC	2003-05-16	aph(3'')-Ib aph(6)-Id blaTEM-1 sul2 tet(B)		golS golT terD terW terZ	30167	IncQ1 ColpVC IncFII(S) IncFIB(S) IncHI2A IncHI2	spvR spvA spvB spvC spvD	30167	+	-	+	+	+	+	+	+	+	+	+	+	+	+	+	+	+	-	-	+	+	+	+	+	+	+	+	+	-	-	-	-	+	+	+	+	+	+
30168	Schwarzengrund	Turkey	NC	2003-05-15	aac(3)-VIa aadA1 aph(3'')-Ib blaTEM-1 sul1 sul2 tet(A)	qacEdelta1	golS golT pcoA pcoB pcoC pcoD pcoE pcoR pcoS silA silB silC silE silF silP silR silS	30168	IncX1 ColpVC IncI1 Col156 IncQ1		30168	+	+	+	+	+	+	+	+	+	+	+	+	+	+	+	+	+	+	+	-	+	+	+	+	+	+	+	+	-	-	-	-	+	+	+	+	+	+
30169	Typhimurium(O5-)	Turkey	NC	2003-05-16	aac(3)-VIa aadA1 aadA2 blaCARB-2 floR qnrB19 sul1 tet(A) tet(G)	qacEdelta1	golS golT merC merP merR merT	30169	ColRNAI IncFII(S) IncFIB(S) IncI1	spvD spvC spvB spvA spvR	30169	+	+	+	+	+	+	+	+	+	+	+	+	+	+	+	+	+	+	+	+	+	+	+	+	+	+	+	+	+	+	+	+	+	+	+	+	+	+
30170	Worthington	Swine	NC	2003-05-16	aac(3)-VIa aadA1 sul1 tet(A) tet(C)	qacEdelta1	golS golT merC merP merR merT pcoA pcoB pcoC pcoD pcoE pcoR pcoS silA silB silC silE silF silP silR silS	30170	IncI1		30170	+	+	+	+	+	+	+	+	+	+	+	+	+	+	+	+	+	+	+	+	+	+	+	+	+	+	+	+	-	+	+	-	+	+	+	+	+	+
30171	Newport	Bovine	NC	2003-05-28	aac(3)-VIa aadA2 aadA6 aph(3'')-Ib aph(3')-Ia aph(6)-Id blaCMY-2 dfrA12 floR sul1 sul2 tet(A)	qacEdelta1	golS golT merA merB merD merE merP merR merT	30171	IncI1 IncA/C2		30171	+	+	+	+	+	+	+	+	+	+	+	+	+	+	+	+	+	+	+	+	+	+	+	+	+	+	+	+	-	-	-	-	+	+	+	+	+	+
30172	Kentucky	Chicken	NC	2003-04-30	aph(3'')-Ib aph(6)-Id tet(B)		golS golT	30172	IncL/M IncX1 IncFIB(AP001918) IncFII		30172	+	+	+	+	+	+	+	+	+	+	+	+	+	+	+	+	+	+	+	+	+	+	+	+	+	+	+	+	-	-	-	-	+	+	+	+	+	+
30173	Java	Bovine	NC	2003-06-03			golS golT	30173	IncFII(p96A)		30173	+	+	+	+	+	+	+	+	+	+	+	+	+	+	+	+	+	+	+	+	+	+	+	+	+	+	+	+	+	+	+	+	+	+	+	-	+	+
30174	Java	Swine	NC	2003-06-05			golS golT	30174	IncFII(p96A)		30174	+	+	+	+	+	+	+	+	+	+	+	+	+	+	+	+	+	+	+	+	+	+	+	+	+	+	+	+	+	+	+	+	+	+	+	-	+	+
30175	Choleraesuis	Swine	NC	2003-06-05	aph(3'')-Ib aph(6)-Id blaTEM-1 sul2 tet(B)		golS golT terD terW terZ	30175	IncQ1 IncHI2A IncFIB(S) IncFII(S) IncHI2	spvD spvC spvB spvA spvR	30175	+	-	+	+	+	+	+	+	+	+	+	+	+	+	+	+	+	-	-	+	+	+	+	+	+	+	+	+	-	-	-	-	+	+	+	+	+	+
30176	Bovismorbificans	Swine	NC	2003-06-05	tet(B)		golS golT silA silB silC silE silF silP silR silS	30176			30176	+	+	+	+	+	+	+	+	+	+	+	+	+	+	+	+	+	+	+	+	+	+	+	+	+	+	+	+	-	-	-	-	+	+	+	+	+	+
30177	Kentucky	Chicken	NC	2003-05-28	aph(3'')-Ib aph(6)-Id tet(B)		golS golT	30177	IncFIB(AP001918) IncFII IncX1		30177	+	+	+	+	+	+	+	+	+	+	+	+	+	+	+	+	+	+	+	+	+	+	+	+	+	+	+	+	-	-	-	-	+	+	+	+	+	+
30178	Heidelberg	Swine	NC	2003-06-12	aph(3'')-Ib aph(3')-IIa aph(6)-Ic aph(6)-Id ble fosA7 tet(B)		golS golT pcoA pcoB pcoC pcoD pcoE pcoR pcoS silA silB silC silE silF silP silR silS terD terW terZ	30178			30178	+	+	+	+	+	+	+	+	+	+	+	+	+	+	+	+	+	+	+	+	+	+	+	+	+	+	+	+	+	+	+	+	+	+	+	+	+	+
31290	Typhimurium(O5-)	Swine	TN	2003-06-17	aadA2 blaCARB-2 floR sul1 tet(G)	qacEdelta1	golS golT	31290	Col156 IncFIB(S) IncFII(S)	spvD spvC spvB spvA spvR	31290	+	+	+	+	+	+	+	+	+	+	+	+	+	+	+	+	+	+	+	+	+	+	+	+	+	+	+	+	+	+	+	+	+	+	+	+	+	+
31291	Johannesburg	Bovine	TN	2003-04-25	aph(6)-Id		golS golT	31291			31291	+	+	+	+	+	+	+	+	+	+	+	+	+	+	+	+	+	-	-	+	+	+	+	+	+	+	+	+	-	-	-	-	+	+	+	+	+	+
31292	Typhimurium	Equine	TN	2003-05-27			golS golT	31292	IncFII(S) IncFIB(S)	spvR spvA spvB spvC spvD	31292	+	+	+	+	+	+	+	+	+	+	+	+	+	+	+	+	+	+	+	+	+	+	+	+	+	+	+	+	+	+	+	+	+	+	+	+	+	+
31293	Typhimurium(O5-)	Bovine	TN	2003-05-21	aadA12 aph(3')-Ia blaTEM-1 sul1 tet(A)	qacEdelta1	golS golT merC merP merR merT	31293	IncFIB(AP001918) IncFII(S)	spvR spvA spvB spvC spvD	31293	+	+	+	+	+	+	+	+	+	+	+	+	+	+	+	+	+	+	+	+	+	+	+	+	+	+	+	+	+	+	+	+	+	+	+	+	+	+
31294	Typhimurium	Equine	TN	2003-06-17			golS golT	31294	IncFIB(S) IncFII(S)	spvR spvA spvB spvC spvD	31294	+	+	+	+	+	+	+	+	+	+	+	+	+	+	+	+	+	+	+	+	+	+	+	+	+	+	+	+	+	+	+	+	+	+	+	+	+	+
31295	Newport	Bovine	TN	2003-06-26	aac(3)-VIa aadA25 aph(3'')-Ib aph(3')-Ia aph(6)-Id blaCMY-2 floR sul1 sul2 tet(A)	qacEdelta1	golS golT merA merB merD merE merP merR merT	31295	IncA/C2		31295	+	+	+	+	+	+	+	+	+	+	+	+	+	+	+	+	+	+	+	+	+	+	+	+	+	+	+	+	-	-	-	-	+	+	+	+	+	+
31296	Typhimurium	Equine	TN	2003-07-18			golS golT	31296	IncFII(S) IncFIB(S)	spvD spvC spvB spvA spvR	31296	+	+	+	+	+	+	+	+	+	+	+	+	+	+	+	+	+	+	+	+	+	+	+	+	+	+	+	+	+	+	+	+	+	+	+	+	+	+
31297	Typhimurium(O5-)	Bovine	TN	2003-07-15	aadA12 aph(3')-Ia blaTEM-1 sul1 tet(A)	qacEdelta1	golS golT merC merP merR merT	31297	IncFII(S)	spvR spvA spvB spvC spvD	31297	+	+	+	+	+	+	+	+	+	+	+	+	+	+	+	+	+	+	+	+	+	+	+	+	+	+	+	+	+	+	+	+	+	+	+	+	+	+
31298	Tennessee	Bovine	TN	2003-07-17			golS golT pcoA pcoB pcoC pcoD pcoE pcoR pcoS silA silB silC silE silF silP silR silS	31298			31298	+	+	+	+	+	+	+	+	+	+	+	+	+	+	+	+	+	+	+	+	+	+	+	+	+	+	+	+	+	+	-	-	+	+	+	+	+	+
31299	Typhimurium	Equine	TN	2003-08-22			golS golT	31299	IncFII(S) IncFIB(S)	spvD spvC spvB spvA spvR	31299	+	+	+	+	+	+	+	+	+	+	+	+	+	+	+	+	+	+	+	+	+	+	+	+	+	+	+	+	+	+	+	+	+	+	+	+	+	+
31300	Muenchen	Bovine	TN	2003-08-28			golS golT	31300			31300	+	+	+	+	+	+	+	+	+	+	+	+	+	+	+	+	+	+	+	+	+	+	+	+	+	+	+	+	-	-	-	-	+	+	+	+	+	+
31301	Newport	Swine	TN	2003-09-12			golS golT	31301			31301	+	+	+	+	+	+	+	+	+	+	+	+	+	+	+	+	+	+	+	+	+	+	+	+	+	+	+	+	-	-	-	-	+	+	+	+	+	+
31302	Anatum	Caprine	TN	2003-09-17			golS golT	31302	IncI1 IncI2		31302	+	+	+	+	+	+	+	+	+	+	+	+	+	+	+	+	+	-	-	+	+	+	+	+	+	+	+	+	-	-	-	-	+	+	+	+	+	+
31303	Reading	Bovine	TN	2003-09-23	aac(3)-VIa aadA6 aph(3'')-Ib aph(3')-Ia aph(6)-Id blaCMY-2 blaTEM floR fosA7 sul1 sul2 tet(A)	qacEdelta1	golS golT	31303	IncFII(p96A) IncA/C2		31303	+	-	-	-	-	+	+	+	+	+	+	+	+	+	+	+	+	+	+	+	+	+	+	+	+	+	+	+	+	+	+	+	+	+	+	+	+	+
31304	Norwich	Equine	TN	2003-09-30			golS golT	31304			31304	+	+	+	+	+	+	+	+	+	+	+	+	+	+	+	+	+	-	-	+	+	+	+	+	+	+	+	+	+	+	+	+	+	+	+	-	+	+
31305	Kentucky	Bovine	TN	2003-10-07	tet(C)		golS golT	31305	IncI1		31305	+	+	+	+	+	+	+	+	+	+	+	+	+	+	+	+	+	+	+	+	+	+	+	+	+	+	+	+	-	-	-	-	+	+	+	+	+	+
31307	Agona	Bovine	TN	2003-10-27	ant(2'')-Ia aph(3'')-Ib aph(3')-Ia aph(6)-Id blaTEM-1 cmlA5 floR fosA7 sul2 tet(A)	qacEdelta1	golS golT merA merB merD merE merP merR merT	31307	IncI1 IncA/C2		31307	+	+	+	+	+	+	+	+	+	+	+	+	+	+	+	+	+	+	+	+	+	+	+	+	+	+	+	+	-	-	-	-	+	+	+	+	+	+
31308	Hartford	Bovine	TN	2003-11-11			golS golT	31308	IncFII(p96A)		31308	+	+	+	+	+	+	+	+	+	+	+	+	+	+	+	+	+	+	+	-	+	+	+	+	+	+	+	+	+	+	+	+	+	+	+	-	+	+
31309	Typhimurium	Bovine	TN	2003-05-17			golS golT	31309	IncFII(S) IncFIB(S)	spvD spvC spvB spvA spvR	31309	+	+	+	+	+	+	+	+	+	+	+	+	+	+	+	+	+	+	+	+	+	+	+	+	+	+	+	+	+	+	+	+	+	+	+	+	+	+
33814	Reading	Chicken	NC	2004-01-16	blaTEM-1 tet(A)		golS golT	33814	IncX1 ColpVC		33814	+	+	+	+	+	+	+	+	+	+	+	+	+	+	+	+	+	+	+	-	+	+	+	+	+	+	+	+	+	+	+	+	+	+	+	+	+	+
33815	Saintpaul	Chicken	NC	2004-01-09	aac(3)-VIa aadA1 aadA2 ant(2'')-Ia blaTEM-1 sul1	qacEdelta1	golS golT	33815	IncI1		33815	+	+	+	+	+	+	+	+	+	+	+	+	+	+	+	+	+	+	+	+	+	+	+	+	+	+	+	+	+	+	+	+	+	+	+	-	+	+
33816	Muenster	Chicken	NC	2004-01-08	aac(3)-VIa aadA1 aph(3')-Ia sul1 tet(B)	qacEdelta1	golS golT merA merD merE merR merT pcoA pcoB pcoC pcoD pcoE pcoR pcoS silA silB silC silE silF silP silR silS terD terW terZ	33816	IncHI2A IncHI2		33816	+	-	+	+	+	+	+	+	+	+	+	+	+	+	+	+	+	+	+	-	+	+	+	+	+	+	+	+	-	-	+	-	+	+	+	+	+	+
33817	Choleraesuis	Swine	NC	2004-02-25	aph(3'')-Ib aph(6)-Id blaTEM-1 sul2 tet(B)		golS golT terD terW terZ	33817	IncQ1 IncHI2A IncHI2 IncFIB(S) IncFII(S)	spvR spvA spvB spvC spvD	33817	+	-	+	+	+	+	+	+	+	+	+	+	+	+	+	+	+	-	-	+	+	+	+	+	+	+	+	+	-	-	-	-	+	+	+	+	+	+
33818	Typhimurium(O5-)	Swine	NC	2004-01-07	aadA2 blaCARB-2 floR sul1 tet(G)	qacEdelta1	golS golT	33818	IncFIB(S) IncFII(S)	spvR spvA spvB spvC spvD	33818	+	+	+	+	+	+	+	+	+	+	+	+	+	+	+	+	+	+	+	+	+	+	+	+	+	+	+	+	+	+	+	+	+	+	+	+	+	+
33819	Agona	Swine	NC	2004-01-09	aac(3)-VIa aadA1 aadA3 aadA7 aph(3')-Ia fosA7 mph(A) sul1 tet(A)	qacEdelta1	golS golT merC merP merR merT	33819	IncI1		33819	+	+	+	+	+	+	+	+	+	+	+	+	+	+	+	+	+	+	+	+	+	+	+	+	+	+	+	+	-	-	-	-	+	+	+	+	+	+
33821	Typhimurium(O5-)	Swine	NC	2004-02-02	aadA2 blaCARB-2 floR sul1 tet(G)	qacEdelta1	golS golT	33821	ColRNAI IncFIB(S) IncFII(S)	spvR spvA spvB spvC spvD	33821	+	+	+	+	+	+	+	+	+	+	+	+	+	+	+	+	+	+	+	+	+	+	+	+	+	+	+	+	+	+	+	+	+	+	+	+	+	+
33822	Anatum	Swine	NC	2004-01-29	aadA13 aph(3')-Ia blaCMY-2 sul1 tet(B)	qacEdelta1	golS golT merA merD merE merR merT pcoA pcoB pcoC pcoD pcoE pcoR pcoS silA silB silC silE silF silP silR silS terD terW terZ	33822	ColpVC ColRNAI IncHI2 IncI1 IncHI2A		33822	+	+	+	+	+	+	+	+	+	+	+	+	+	+	+	+	+	-	-	+	+	+	+	+	+	+	+	+	-	-	-	-	+	+	+	+	+	+
33823	Choleraesuis	Swine	NC	2004-02-02	aph(3'')-Ib aph(6)-Id blaTEM-1 sul2 tet(B)		golS golT terD terW terZ	33823	IncFIB(S) IncFII(S) IncHI2 IncHI2A IncQ1	spvR spvA spvB spvC spvD	33823	+	-	+	+	+	+	+	+	+	+	+	+	+	+	+	+	+	-	-	+	+	+	+	+	+	+	+	+	-	-	-	-	+	+	+	+	+	+
33824	Choleraesuis	Swine	NC	2004-01-30	aph(3'')-Ib aph(6)-Id blaTEM-1 sul2 tet(B)		golS golT terD terW terZ	33824	IncQ1 IncFII(S) IncFIB(S) IncHI2A IncHI2	spvD spvC spvB spvA spvR	33824	+	-	+	+	+	+	+	+	+	+	+	+	+	+	+	+	+	-	-	+	+	+	+	+	+	+	+	+	-	-	-	-	+	+	+	+	+	+
33825	Senftenberg	Swine	NC	2004-02-10	aadA1 aadA2 ant(2'')-Ia aph(3'')-Ib aph(6)-Id blaTEM-1 sul1 tet(A)	qacEdelta1	golS golT merD merE merF merP merR merT pcoA pcoB pcoC pcoD pcoE pcoR pcoS silA silB silC silE silF silP silR silS	33825	IncX1		33825	+	+	+	+	+	+	+	+	+	+	+	+	+	+	+	+	+	+	+	+	+	+	+	+	+	+	+	+	+	+	-	-	+	+	+	+	+	+
33826	Typhimurium(O5-)	Swine	NC	2004-02-03	aadA2 blaCARB-2 floR sul1 tet(G)	qacEdelta1	golS golT	33826	IncFII(S) IncFIB(S)	spvR spvA spvB spvC spvD	33826	+	+	+	+	+	+	+	+	+	+	+	+	+	+	+	+	+	+	+	+	+	+	+	+	+	+	+	+	+	+	+	+	+	+	+	+	+	+
33827	Derby	Swine	NC	2004-02-04	aph(3'')-Ib aph(6)-Id fosA7 sul2 tet(A)		golS golT	33827	IncQ1		33827	+	+	+	+	+	+	+	+	+	+	+	+	+	+	+	+	+	-	-	+	+	+	+	+	+	+	+	+	-	-	+	-	+	+	+	-	+	+
33828	Typhimurium(O5-)	Swine	NC	2004-02-05	aadA2 blaCARB-2 floR sul1 tet(G)	qacEdelta1	golS golT	33828	IncFII(S) IncFIB(S)	spvD spvC spvB spvA spvR	33828	+	+	+	+	+	+	+	+	+	+	+	+	+	+	+	+	+	+	+	+	+	+	+	+	+	+	+	+	+	+	+	+	+	+	+	+	+	+
33829	Choleraesuis	Swine	NC	2004-02-10	aph(3'')-Ib aph(6)-Id blaTEM-1 sul2 tet(B)		golS golT terD terW terZ	33829	IncQ1 IncHI2 IncFII(S) IncFIB(S) IncHI2A	spvD spvC spvB spvA spvR	33829	+	-	+	+	+	+	+	+	+	+	+	+	+	+	+	+	+	-	-	+	+	+	+	+	+	+	+	+	-	-	-	-	+	+	+	+	+	+
33830	Typhimurium(O5-)	Swine	NC	2004-02-19	aadA2 blaCARB-2 floR sul1 tet(G)	qacEdelta1	golS golT	33830	IncFIB(S) IncFII(S) ColRNAI	spvD spvC spvB spvA spvR	33830	+	+	+	+	+	+	+	+	+	+	+	+	+	+	+	+	+	+	+	+	+	+	+	+	+	+	+	+	+	+	+	+	+	+	+	+	+	+
33831	Typhimurium	Bovine	AZ	2004-03-11	aph(3'')-Ib aph(3')-Ia aph(6)-Id blaCMY-2 blaTEM-1 dfrA1 floR sul2 tet(A) tet(C)		golS golT	33831	IncI1 IncA/C2		33831	+	+	+	+	+	+	+	+	+	+	+	+	+	+	+	+	+	+	+	+	+	+	+	+	+	+	+	+	+	+	+	+	+	+	+	+	+	+
33832	Typhimurium	Bovine	AZ	2004-03-11	aph(3'')-Ib aph(6)-Id blaCMY-2 floR sul2 tet(A)		golS golT	33832	IncA/C2		33832	+	+	+	+	+	+	+	+	+	+	+	+	+	+	+	+	+	+	+	+	+	+	+	+	+	+	+	+	+	+	+	+	+	+	+	+	+	+
33833	Typhimurium	Bovine	AZ	2004-03-11	aadA7 aph(3'')-Ib aph(3')-Ia aph(6)-Id blaCMY-2 floR sul1 sul2 tet(A)	qacEdelta1	golS golT merA merB merD merE merP merR merT	33833	IncA/C2		33833	+	+	+	+	+	+	+	+	+	+	+	+	+	+	+	+	+	+	+	+	+	+	+	+	+	+	+	+	+	+	+	+	+	+	+	+	+	+
33834	Typhimurium	Bovine	AZ	2004-03-11	aadA7 aph(3'')-Ib aph(3')-Ia aph(6)-Id blaCMY-2 floR sul1 sul2 tet(A)	qacEdelta1	golS golT merA merB merD merE merP merR merT	33834	IncA/C2		33834	+	+	+	+	+	+	+	+	+	+	+	+	+	+	+	+	+	+	+	+	+	+	+	+	+	+	+	+	+	+	+	+	+	+	+	+	+	+
33836	Worthington	Bovine	AZ	2004-03-11	aac(3)-IIa aac(3)-VIa aadA2 aadA25 aadA5 aph(3'')-Ib aph(3')-Ia aph(6)-Id blaTEM dfrA12 dfrA17 sul1 sul2 tet(B) tet(M)	qacEdelta1	golS golT merA merD merE merR merT pcoA pcoB pcoC pcoD pcoE pcoR pcoS silA silB silC silE silF silP silR silS terD terW terZ	33836	Col8282 IncFIB(AP001918) IncFIA IncHI2 IncFII(pCoo) IncFII(p96A) IncHI2A ColRNAI		33836	+	+	+	+	+	+	+	+	+	+	+	+	+	+	+	+	+	+	+	+	+	+	+	+	+	+	+	+	-	+	+	-	+	+	+	+	+	+
33837	Uganda	Bovine	AZ	2004-03-11	aadA1 aadA2 ant(2'')-Ia aph(3'')-Ib aph(3')-Ia aph(6)-Id blaCMY-2 cmlA6 floR sul1 sul2 tet(A) tet(M)	qacEdelta1	golS golT merA merB merD merE merP merR merT	33837	IncA/C2 IncFII(p96A) ColpVC		33837	+	+	+	+	+	+	+	+	+	+	+	+	+	+	+	+	+	+	+	+	+	+	+	+	+	+	+	+	-	-	-	-	+	+	+	-	+	+
33838	Gaminara	Bovine	AZ	2004-03-11			golS golT	33838			33838	+	-	+	+	+	+	+	+	+	+	+	+	+	+	+	+	+	+	+	-	+	+	+	+	+	+	+	+	+	-	-	+	+	+	+	+	+	+
33839	Kentucky	Chicken	AZ	2004-03-11	aph(3'')-Ib aph(6)-Id tet(B)		golS golT pcoA pcoB pcoC pcoD pcoE pcoR pcoS silA silB silC silE silF silP silR silS terD terW terZ	33839	IncHI2 IncI1 IncHI2A IncX1		33839	+	+	+	+	+	+	+	+	+	+	+	+	+	+	+	+	+	+	+	+	+	+	+	+	+	+	+	+	-	-	-	-	+	+	+	+	+	+
34503	Typhimurium(O5-)	Swine	NC	2004-03-04	aadA2 blaCARB-2 floR sul1 tet(G)	qacEdelta1	golS golT	34503	IncFII(S) IncFIB(S)	spvD spvC spvB spvA spvR	34503	+	+	+	+	+	+	+	+	+	+	+	+	+	+	+	+	+	+	+	+	+	+	+	+	+	+	+	+	+	+	+	+	+	+	+	+	+	+
34504	Mbandaka	Swine	NC	2004-03-04	aadA2 dfrA12 sul1 tet(A)	qacEdelta1	golS golT pcoA pcoC pcoD pcoE pcoR pcoS silA silB silC silE silF silP silR silS	34504	IncFIB(K)		34504	+	+	+	+	+	+	+	+	+	+	+	+	+	+	+	+	+	+	+	+	+	+	+	+	+	+	+	+	+	+	+	-	+	+	+	-	+	+
34505	Mbandaka	Swine	NC	2004-03-04	aadA2 dfrA12 sul1 tet(A)	qacEdelta1	golS golT pcoA pcoC pcoD pcoE pcoR pcoS silA silB silC silE silF silP silR silS	34505	IncFIB(K)		34505	+	+	+	+	+	+	+	+	+	+	+	+	+	+	+	+	+	+	+	+	+	+	+	+	+	+	+	+	+	+	+	-	+	+	+	-	+	+
34506	Typhimurium(O5-)	Swine	NC	2004-03-04	aadA2 blaCARB-2 floR sul1 tet(G)	qacEdelta1	golS golT	34506	IncFII(S) IncFIB(S)	spvD spvC spvB spvA spvR	34506	+	+	+	+	+	+	+	+	+	+	+	+	+	+	+	+	+	+	+	+	+	+	+	+	+	+	+	+	+	+	+	+	+	+	+	+	+	+
34507	Choleraesuis	Swine	NC	2004-03-04	aph(3'')-Ib aph(6)-Id blaTEM-1 sul2 tet(B)		golS golT terD terW terZ	34507	IncQ1 IncFII(S) IncFIB(S) IncHI2A IncHI2	spvD spvC spvB spvA spvR	34507	+	-	+	+	+	+	+	+	+	+	+	+	+	+	+	+	+	-	-	+	+	+	+	+	+	+	+	+	-	-	-	-	+	+	+	+	+	+
34508	Choleraesuis	Swine	NC	2004-03-04	aph(3'')-Ib aph(6)-Id blaTEM-1 sul2 tet(B)		golS golT terD terW terZ	34508	IncHI2A IncQ1 IncFIB(S) IncFII(S) IncHI2	spvR spvA spvB spvC spvD	34508	+	-	+	+	+	+	+	+	+	+	+	+	+	+	+	+	+	-	-	+	+	+	+	+	+	+	+	+	-	-	-	-	+	+	+	+	+	+
34510	Heidelberg	Swine	NC	2004-03-04	aac(3)-IId aadA1 aadA2 aph(3'')-Ib aph(3')-IIa aph(6)-Ic aph(6)-Id blaTEM-1 ble cmlA1 fosA7 sul3 tet(B)	qacL	golS golT pcoA pcoB pcoC pcoD pcoE pcoR pcoS silA silB silC silE silF silP silR silS terD terW terZ	34510	IncHI2 IncI1 IncHI2A		34510	+	+	+	+	+	+	+	+	+	+	+	+	+	+	+	+	+	+	+	+	+	+	+	+	+	+	+	+	+	+	+	+	+	+	+	+	+	+
34511	Typhimurium	Chicken	NC	2004-03-04	blaCMY-2		golS golT	34511	IncFII(29) ColpVC IncFIB(AP001918) IncI1		34511	+	+	+	+	+	+	+	+	+	+	+	+	+	+	+	+	+	+	+	+	+	+	+	+	+	+	+	+	+	+	+	+	+	+	+	+	+	+
34512	Oranienburg	Chicken	NC	2004-03-04			golS golT	34512			34512	+	-	+	+	+	+	+	+	+	+	+	+	+	+	+	+	+	+	+	-	+	+	+	+	+	+	+	+	-	-	-	-	+	+	+	+	+	+
34513	Typhimurium(O5-)	Swine	NC	2004-03-04	aadA2 blaCARB-2 floR sul1 tet(G)	qacEdelta1	golS golT	34513	IncFII(S) IncFIB(S) ColRNAI	spvR spvA spvB spvC spvD	34513	+	+	+	+	+	+	+	+	+	+	+	+	+	+	+	+	+	+	+	+	+	+	+	+	+	+	+	+	+	+	+	+	+	+	+	+	+	+
34514	Senftenberg	Turkey	NC	2004-03-04	aadA2 ant(2'')-Ia aph(3'')-Ib aph(6)-Id blaTEM-1 dfrA5 sul1 sul2 tet(A)	qacE qacEdelta1	golS golT merP merR merT pcoA pcoB pcoC pcoD pcoE pcoR pcoS silA silB silC silE silF silP silR silS	34514	IncI2		34514	+	+	+	+	+	+	+	+	+	+	+	+	+	+	+	+	+	+	+	+	+	+	+	+	+	+	+	+	+	+	-	-	+	+	+	+	+	+
34515	Typhimurium(O5-)	Turkey	NC	2004-03-04	aac(3)-VIa aadA1 sul1	qacEdelta1	golS golT	34515	IncI2 IncFII(S) IncFIB(S) IncI1	spvD spvC spvB spvA spvR	34515	+	+	+	+	+	+	+	+	+	+	+	+	+	+	+	+	+	+	+	+	+	+	+	+	+	+	+	+	+	+	+	+	+	+	+	+	+	+
34516	Schwarzengrund	Turkey	NC	2004-03-04	aac(3)-VIa aadA1 aph(3'')-Ib blaTEM-1 sul1 sul2 tet(A)	qacEdelta1	golS golT pcoA pcoB pcoC pcoD pcoE pcoR pcoS silA silB silC silE silF silP silR silS	34516	IncQ1 Col156 IncX1 IncI1 ColpVC		34516	+	+	+	+	+	+	+	+	+	+	+	+	+	+	+	+	+	+	+	-	+	+	+	+	+	+	+	+	-	-	-	-	+	+	+	+	+	+
34517	Derby	Swine	NC	2004-03-04	fosA7		golS golT pcoA pcoB pcoC pcoD pcoE pcoR pcoS silA silB silC silE silF silP silR silS	34517	IncI1 ColpVC		34517	+	+	+	+	+	+	+	+	+	+	+	+	+	+	+	+	+	-	-	+	+	+	+	+	+	+	+	+	-	-	+	-	+	+	+	-	+	+
34518	Typhimurium(O5-)	Swine	NC	2004-03-04	aadA2 blaCARB-2 floR sul1 tet(G)	qacEdelta1	golS golT	34518	IncFIB(S) IncFII(S)	spvR spvA spvB spvC spvD	34518	+	+	+	+	+	+	+	+	+	+	+	+	+	+	+	+	+	+	+	+	+	+	+	+	+	+	+	+	+	+	+	+	+	+	+	+	+	+
34519	Newport	Bovine	NC	2004-03-04	aph(3'')-Ib aph(6)-Id floR sul2 tet(A)		golS golT merA merB merD merE merP merR merT	34519	IncA/C2		34519	+	+	+	+	+	+	+	+	+	+	+	+	+	+	+	+	+	+	+	+	+	+	+	+	+	+	+	+	-	-	-	-	+	+	+	+	+	+
34521	Typhimurium(O5-)	Swine	NC	2004-03-04	aadA2 blaCARB-2 floR sul1 tet(G)	qacEdelta1	golS golT	34521	IncFII(S) IncFIB(S) ColRNAI	spvD spvC spvB spvA spvR	34521	+	+	+	+	+	+	+	+	+	+	+	+	+	+	+	+	+	+	+	+	+	+	+	+	+	+	+	+	+	+	+	+	+	+	+	+	+	+
34522	Heidelberg	Turkey	NC	2004-03-04	aadA2 ant(2'')-Ia fosA7 mcr-9.1 sul1	qacEdelta1	golS golT pcoS terD terW terZ	34522	IncHI2A IncHI2 IncX1 IncA/C2		34522	+	+	+	+	+	+	+	+	+	+	+	+	+	+	+	+	+	+	+	+	+	+	+	+	+	+	+	+	+	+	+	+	+	+	+	+	+	+
34523	Typhimurium(O5-)	Swine	NC	2004-03-04	aadA2 blaCARB-2 floR sul1 tet(G)	qacEdelta1	golS golT	34523	ColRNAI IncFIB(S) IncFII(S)	spvR spvA spvB spvC spvD	34523	+	+	+	+	+	+	+	+	+	+	+	+	+	+	+	+	+	+	+	+	+	+	+	+	+	+	+	+	+	+	+	+	+	+	+	+	+	+
34524	Anatum	Swine	NC	2004-03-04	blaCMY-2		golS golT	34524	IncI1 ColpVC		34524	+	+	+	+	+	+	+	+	+	+	+	+	+	+	+	+	+	-	-	+	+	+	+	+	+	+	+	+	-	-	-	-	+	+	-	+	+	+
34525	Typhimurium(O5-)	Swine	NC	2004-03-04	aadA2 blaCARB-2 floR sul1 tet(G)	qacEdelta1	golS golT	34525	ColRNAI IncFIB(S) IncFII(S)	spvR spvA spvB spvC spvD	34525	+	+	+	+	+	+	+	+	+	+	+	+	+	+	+	+	+	+	+	+	+	+	+	+	+	+	+	+	+	+	+	+	+	+	+	+	+	+
34526	Muenster	Turkey	NC	2004-03-04	aac(3)-VIa aadA1 aph(3')-Ia blaTEM-1 sul1 tet(B)	qacEdelta1	golS golT merA merD merE merR merT pcoA pcoB pcoC pcoD pcoE pcoR pcoS silA silB silC silE silF silP silR silS terD terW terZ	34526	IncHI2A IncHI2 ColRNAI		34526	+	-	+	+	+	+	+	+	+	+	+	+	+	+	+	+	+	+	+	-	+	+	+	+	+	+	+	+	-	-	+	-	+	+	+	+	+	+
34527	Typhimurium(O5-)	Swine	NC	2004-04-04	aadA2 blaCARB-2 floR sul1 tet(G)	qacEdelta1	golS golT	34527	IncFIB(S) IncFII(S)	spvR spvA spvB spvC spvD	34527	+	+	+	+	+	+	+	+	+	+	+	+	+	+	+	+	+	+	+	+	+	+	+	+	+	+	+	+	+	+	+	+	+	+	+	+	+	+
34528	Typhimurium(O5-)	Swine	NC	2004-04-04	aadA2 blaCARB-2 floR sul1 tet(G)	qacEdelta1	golS golT	34528	IncFIB(S) IncFII(S)	spvR spvA spvB spvC spvD	34528	+	+	+	+	+	+	+	+	+	+	+	+	+	+	+	+	+	+	+	+	+	+	+	+	+	+	+	+	+	+	+	+	+	+	+	+	+	+
34529	Typhimurium(O5-)	Swine	NC	2004-04-04	aadA2 blaCARB-2 floR sul1 tet(G)	qacEdelta1	golS golT silP	34529	IncFII(S)		34529	+	+	+	+	+	+	+	+	+	+	+	+	+	+	+	+	+	+	+	+	+	+	+	+	+	+	+	+	+	+	+	+	+	+	+	+	+	+
34530	Newport	Bovine	NC	2004-04-04	aac(3)-VIa aadA2 aadA6 aph(3'')-Ib aph(3')-Ia aph(6)-Id blaCMY-2 dfrA12 floR sul1 sul2 tet(A)	qacEdelta1	golS golT merA merB merD merE merP merR merT	34530	IncA/C2 IncI1		34530	+	+	+	+	+	+	+	+	+	+	+	+	+	+	+	+	+	+	+	+	+	+	+	+	+	+	+	+	-	-	-	-	+	+	+	+	+	+
34531	Typhimurium(O5-)	Swine	NC	2004-04-04	aadA2 blaCARB-2 floR sul1 tet(G)	qacEdelta1	golS golT	34531	IncFIB(S) IncFII(S) ColRNAI	spvD spvC spvB spvA spvR	34531	+	+	+	+	+	+	+	+	+	+	+	+	+	+	+	+	+	+	+	+	+	+	+	+	+	+	+	+	+	+	+	+	+	+	+	+	+	+
34532	Typhimurium(O5-)	Swine	NC	2004-04-04	aadA2 blaCARB-2 floR sul1 tet(G)	qacEdelta1	golS golT	34532	IncFIB(S) IncFII(S)	spvR spvA spvB spvC spvD	34532	+	+	+	+	+	+	+	+	+	+	+	+	+	+	+	+	+	+	+	+	+	+	+	+	+	+	+	+	+	+	+	+	+	+	+	+	+	+
34533	Typhimurium(O5-)	Swine	NC	2004-04-04	aadA2 blaCARB-2 floR sul1 tet(G)	qacEdelta1	golS golT	34533	ColRNAI IncFII(S) IncFIB(S)	spvD spvC spvB spvA spvR	34533	+	+	+	+	+	+	+	+	+	+	+	+	+	+	+	+	+	+	+	+	+	+	+	+	+	+	+	+	+	+	+	+	+	+	+	+	+	+
34534	Typhimurium(O5-)	Turkey	NC	2004-04-04	aadA2 blaCARB-2 floR sul1 tet(G)	qacEdelta1	golS golT	34534	IncFII(S) IncFIB(S) ColRNAI	spvD spvC spvB spvA spvR	34534	+	+	+	+	+	+	+	+	+	+	+	+	+	+	+	+	+	+	+	+	+	+	+	+	+	+	+	+	+	+	+	+	+	+	+	+	+	+
34535	Typhimurium(O5-)	Swine	NC	2004-04-04	aadA2 blaCARB-2 floR sul1 tet(G)	qacEdelta1	golS golT	34535	ColRNAI ColRNAI IncFIB(S) IncFII(S)	spvR spvA spvB spvC spvD	34535	+	+	+	+	+	+	+	+	+	+	+	+	+	+	+	+	+	+	+	+	+	+	+	+	+	+	+	+	+	+	+	+	+	+	+	+	+	+
34537	Typhimurium(O5-)	Swine	NC	2004-04-04	aph(3'')-Ib aph(3')-Ia aph(6)-Id blaTEM-1 sul2 tet(B)		golS golT pcoA pcoB pcoC pcoD pcoE pcoR pcoS silA silB silC silE silF silP silR silS	34537	IncX1 IncFIB(AP001918) IncFII(pCoo) IncFIA		34537	+	+	+	+	+	+	+	+	+	+	+	+	+	+	+	+	+	+	+	+	+	+	+	+	+	+	+	+	+	+	+	+	+	+	+	+	+	+
34538	Typhimurium(O5-)	Swine	NC	2004-04-04	aadA2 blaCARB-2 floR sul1 tet(G)	qacEdelta1	golS golT	34538	IncFII(S) IncFIB(S)	spvD spvC spvB spvA spvR	34538	+	+	+	+	+	+	+	+	+	+	+	+	+	+	+	+	+	+	+	+	+	+	+	+	+	+	+	+	+	+	+	+	+	+	+	+	+	+
34539	Newport	Bovine	NC	2004-04-04			golS golT	34539	IncFII(p96A) ColpVC		34539	+	+	+	+	+	+	+	+	+	+	+	+	+	+	+	+	+	+	+	-	+	+	+	+	+	+	+	+	-	-	-	-	+	+	+	-	+	+
34540	Choleraesuis	Swine	NC	2004-04-04	aph(3'')-Ib aph(6)-Id blaTEM-1 sul2 tet(B)		golS golT terD terW terZ	34540	IncHI2 IncFIB(S) IncFII(S) IncHI2A IncQ1	spvR spvA spvB spvC spvD	34540	+	-	+	+	+	+	+	+	+	+	+	+	+	+	+	+	+	-	-	+	+	+	+	+	+	+	+	+	-	-	-	-	+	+	+	+	+	+
34541	Derby	Swine	NC	2004-04-04	blaTEM-1 sul2		golS golT	34541	IncX1		34541	+	+	+	+	+	+	+	+	+	+	+	+	+	+	+	+	+	+	+	+	+	+	+	+	+	+	+	+	+	+	+	-	+	+	+	+	+	+
34974	Mbandaka	Bovine	AZ	2004-06-14			golS golT	34974			34974	+	+	+	+	+	+	+	+	+	+	+	+	+	+	+	+	+	+	+	+	+	+	+	+	+	+	+	+	+	+	+	-	+	+	+	-	+	+
34976	Montevideo	Bovine	AZ	2004-06-14			golS golT	34976	IncI1		34976	+	-	+	+	+	+	+	+	+	+	+	+	+	+	+	+	+	+	+	+	+	+	+	+	+	+	+	+	-	-	-	-	+	+	+	+	+	+
34978	Oranienburg	Caprine	AZ	2004-06-14			golS golT	34978			34978	+	-	+	+	+	+	+	+	+	+	+	+	+	+	+	+	+	+	+	-	+	+	+	+	+	+	+	+	-	-	-	-	+	+	+	+	+	+
34979	Typhimurium(O5-)	Bovine	AZ	2004-06-14	aadA1 aph(3')-Ia blaTEM-1 sul1 tet(A)	qacEdelta1	golS golT merR	34979	IncFIB(AP001918) IncI1 IncFII(S)	spvR spvA spvB spvC spvD	34979	+	+	+	+	+	+	+	+	+	+	+	+	+	+	+	+	+	+	+	+	+	+	+	+	+	+	+	+	+	+	+	+	+	+	+	+	+	+
35009	Uganda	Bovine	TN	2004-07-01	aac(3)-VIa aadA6 aph(3'')-Ib aph(3')-Ia aph(6)-Id blaCMY-2 blaTEM floR sul1 sul2 tet(A)	qacEdelta1	golS golT merA merB merD merE merP merR merT	35009	IncA/C2		35009	+	+	+	+	+	+	+	+	+	+	+	+	+	+	+	+	+	+	+	+	+	+	+	+	+	+	+	+	-	-	-	-	+	+	+	-	+	+
35010	Newport	Bovine	TN	2004-07-01	aac(3)-VIa aadA25 aph(3'')-Ib aph(3')-Ia aph(6)-Id blaCMY-2 floR sul1 sul2 tet(A)	qacEdelta1	golS golT merA merB merD merE merP merR merT	35010	IncA/C2		35010	+	+	+	+	+	+	+	+	+	+	+	+	+	+	+	+	+	+	+	+	+	+	+	+	+	+	+	+	-	-	-	-	+	+	+	+	+	+
35011	Oranienburg	Bovine	TN	2004-07-01			golS golT	35011			35011	+	-	+	+	+	+	+	+	+	+	+	+	+	+	+	+	+	+	+	-	+	+	+	+	+	+	+	+	-	-	-	-	+	+	+	+	+	+
35012	Reading	Equine	TN	2004-07-01	aadA7 aph(3'')-Ib aph(6)-Id blaCMY-2 floR fosA7 sul1 sul2 tet(A) tet(C)	qacEdelta1	golS golT merA merB merD merE merP merR merT	35012	IncI1 IncA/C2		35012	+	-	-	-	-	+	+	+	+	+	+	+	+	+	+	+	+	+	+	+	+	+	+	+	+	+	+	+	+	+	+	+	+	+	+	+	+	+
35014	Newport	Bovine	TN	2004-07-01	aph(3'')-Ib aph(3')-Ia aph(6)-Id blaCMY-2 floR sul2 tet(A)		golS golT merA merB merD merE merP merR merT	35014	IncA/C2 Col156		35014	+	+	+	+	+	+	+	+	+	+	+	+	+	+	+	+	+	+	+	+	+	+	+	+	+	+	+	+	-	-	-	-	+	+	+	+	+	+
35015	Typhimurium	Bovine	TN	2004-07-01			golS golT	35015	IncFIB(S) IncFII(S)	spvR spvA spvB spvC spvD	35015	+	+	+	+	+	+	+	+	+	+	+	+	+	+	+	+	+	+	+	+	+	+	+	+	+	+	+	+	+	+	+	+	+	+	+	+	+	+
35016	Newport	Bovine	TN	2004-07-01	aac(3)-VIa aadA25 aph(3'')-Ib aph(3')-Ia aph(6)-Id blaCMY-2 floR sul1 sul2 tet(A)	qacEdelta1	golS golT merA merB merD merE merP merR merT	35016	IncA/C2		35016	+	+	+	+	+	+	+	+	+	+	+	+	+	+	+	+	+	+	+	+	+	+	+	+	+	+	+	+	-	-	-	-	+	+	+	+	+	+
35017	Newport	Bovine	TN	2004-07-01	aac(3)-VIa aadA25 aph(3'')-Ib aph(3')-Ia aph(6)-Id blaCMY-2 floR sul1 sul2 tet(A)	qacEdelta1	golS golT merA merB merD merE merP merR merT	35017	IncA/C2		35017	+	+	+	+	+	+	+	+	+	+	+	+	+	+	+	+	+	+	+	+	+	+	+	+	+	+	+	+	-	-	-	-	+	+	+	+	+	+
35151	Bredeney	Turkey	NC	2004-05-04	aac(3)-VIa aadA1 aadA2 ant(2'')-Ia sul1 tet(C)	qacEdelta1	golS golT merA merD merE merR merT terD terW terZ	35151	IncHI2 IncHI2A IncA/C		35151	+	+	+	+	+	+	+	+	+	+	+	+	+	+	+	+	+	+	+	-	+	+	+	+	+	+	+	+	-	-	-	-	+	+	+	+	+	+
35152	Typhimurium(O5-)	Swine	NC	2004-05-04	aadA2 blaCARB-2 floR sul1 tet(G)	qacEdelta1	golS golT	35152	IncFII(S) IncFIB(S) ColRNAI	spvD spvC spvB spvA spvR	35152	+	+	+	+	+	+	+	+	+	+	+	+	+	+	+	+	+	+	+	+	+	+	+	+	+	+	+	+	+	+	+	+	+	+	+	+	+	+
35153	London	Swine	NC	2004-05-04	blaCMY-2		golS golT	35153	IncI1		35153	+	+	+	+	+	+	+	+	+	+	+	+	+	+	+	+	+	+	+	-	+	+	+	+	+	+	+	+	+	+	+	+	+	+	+	+	+	+
35154	Hadar	Turkey	NC	2004-05-04	aac(3)-IId aadA2 aph(3'')-Ib aph(6)-Id blaTEM-1 dfrA12 sul1 tet(A)	qacEdelta1	golS golT	35154	IncI1 ColpVC		35154	+	+	+	+	+	+	+	+	+	+	+	+	+	+	+	+	+	+	+	+	+	+	+	+	+	+	+	+	-	-	-	-	+	+	+	+	+	+
35155	Choleraesuis	Swine	NC	2004-05-04	aph(3'')-Ib aph(6)-Id sul2 tet(A)		golS golT	35155	IncQ1 IncFIB(S) IncFII(S)	spvD spvC spvB spvA spvR	35155	+	-	+	+	+	+	+	+	+	+	+	+	+	+	+	+	+	-	-	+	+	+	+	+	+	+	+	+	-	-	-	-	+	+	+	+	+	+
35156	Derby	Swine	NC	2004-05-04	aadA2 aph(3'')-Ib aph(6)-Id fosA7 sul1 sul2 tet(A)	qacEdelta1	golS golT merC merP merR merT	35156			35156	+	+	+	+	+	+	+	+	+	+	+	+	+	+	+	+	+	-	-	+	+	+	+	+	+	+	+	+	-	-	+	-	+	+	+	-	+	+
35158	Choleraesuis	Swine	NC	2004-05-04	aph(3'')-Ib aph(6)-Id sul2 tet(A)		golS golT	35158	IncQ1 IncFIB(S) IncFII(S)	spvD spvC spvB spvA spvR	35158	+	-	+	+	+	+	+	+	+	+	+	+	+	+	+	+	+	-	-	+	+	+	+	+	+	+	+	+	-	-	-	-	+	+	+	+	+	+
35160	Choleraesuis	Swine	NC	2004-06-04	aph(3'')-Ib aph(6)-Id blaTEM-1 sul2 tet(B)		golS golT terD terW terZ	35160	IncHI2A IncFIB(S) IncFII(S) IncHI2 IncQ1	spvR spvA spvB spvC spvD	35160	+	-	+	+	+	+	+	+	+	+	+	+	+	+	+	+	+	-	-	+	+	+	+	+	+	+	+	+	-	-	-	-	+	+	+	+	+	+
35161	Heidelberg	Swine	NC	2004-06-04	aph(3'')-Ib aph(3')-IIa aph(6)-Ic aph(6)-Id blaCMY-2 ble fosA7 tet(B)		golS golT pcoA pcoB pcoC pcoD pcoE pcoR pcoS silA silB silC silE silF silP silR silS terD terW terZ	35161	IncI1 IncHI2A IncHI2		35161	+	+	+	+	+	+	+	+	+	+	+	+	+	+	+	+	+	+	+	+	+	+	+	+	+	+	+	+	+	+	+	+	+	+	+	+	+	+
35162	Heidelberg	Turkey	NC	2002-07-02	aac(3)-VIa aadA1 aadA2 ant(2'')-Ia fosA7 sul1 tet(A)	qacEdelta1	golS golT	35162	IncX1 IncN IncI1		35162	+	+	+	+	+	+	+	+	+	+	+	+	+	+	+	+	+	+	+	+	+	+	+	+	+	+	+	+	+	+	+	+	+	+	+	+	+	+
35163	Typhimurium(O5-)	Swine	NC	2004-07-04	aadA2 blaCARB-2 floR sul1 tet(G)	qacEdelta1	golS golT	35163	IncFIB(S) IncFII(S)	spvR spvA spvB spvC spvD	35163	+	+	+	+	+	+	+	+	+	+	+	+	+	+	+	+	+	+	+	+	+	+	+	+	+	+	+	+	+	+	+	+	+	+	+	+	+	+
35164	Typhimurium(O5-)	Swine	NC	2004-07-04	aadA2 blaCARB-2 floR sul1 tet(G)	qacEdelta1	golS golT	35164	IncFII(S) IncFIB(S)	spvD spvC spvB spvA spvR	35164	+	+	+	+	+	+	+	+	+	+	+	+	+	+	+	+	+	+	+	+	+	+	+	+	+	+	+	+	+	+	+	+	+	+	+	+	+	+
35165	Heidelberg	Swine	NC	2004-07-04	aac(3)-IV aph(3'')-Ib aph(4)-Ia aph(6)-Id blaCMY blaTEM-1 fosA7 tet(B)		golS golT pcoA pcoB pcoC pcoD pcoE pcoR pcoS silA silB silC silE silF silP silR silS terD terW terZ	35165	IncHI2 IncHI2A IncI1 IncY		35165	+	+	+	+	+	+	+	+	+	+	+	+	+	+	+	+	+	+	+	+	+	+	+	+	+	+	+	+	+	+	+	+	+	+	+	+	+	+
35166	Typhimurium(O5-)	Swine	NC	2004-07-04	aadA2 blaCARB-2 floR sul1 tet(G)	qacEdelta1	golS golT	35166	ColRNAI IncFII(S) IncFIB(S) ColRNAI	spvR spvA spvB spvC spvD	35166	+	+	+	+	+	+	+	+	+	+	+	+	+	+	+	+	+	+	+	+	+	+	+	+	+	+	+	+	+	+	+	+	+	+	+	+	+	+
35167	Muenchen	Swine	NC	2004-07-04			golS golT	35167			35167	+	+	+	+	+	+	+	+	+	+	+	+	+	+	+	+	+	+	+	+	+	+	+	+	+	+	+	+	-	-	-	-	+	+	+	+	+	+
35168	Newport	Bovine	NC	2004-07-04			golS golT	35168	IncFIB(pB171)		35168	+	+	+	+	+	+	+	+	+	+	+	+	+	+	+	+	+	+	+	-	+	+	+	+	+	+	+	+	-	-	-	-	+	+	+	-	+	+
35169	Newport	Swine	NC	2004-07-04	aac(3)-VIa aadA2 aadA6 aph(3'')-Ib aph(3')-Ia aph(6)-Id blaCMY-2 dfrA12 floR sul1 sul2 tet(A)	qacEdelta1	golS golT merA merB merD merE merP merR merT	35169	IncA/C2		35169	+	+	+	+	+	+	+	+	+	+	+	+	+	+	+	+	+	+	+	+	+	+	+	+	+	+	+	+	-	-	-	-	+	+	+	+	+	+
35170	Typhimurium(O5-)	Bovine	NC	2004-07-04	aadA1 aadA2 blaCARB-2 cmlA1 dfrA12 floR sul1 sul3 tet(G)	qacEdelta1 qacL	golS golT merC merP merR merT	35170	IncFIB(S) IncFII(S) IncFIB(K) IncFIA(HI1)	spvR spvA spvB spvC spvD	35170	+	+	+	+	+	+	+	+	+	+	+	+	+	+	+	+	+	+	+	+	+	+	+	+	+	+	+	+	+	+	+	+	+	+	+	+	+	+
35171	Typhimurium(O5-)	Swine	NC	2004-07-04	aadA1 aadA2 blaCARB-2 cmlA1 dfrA12 floR sul1 sul3 tet(G)	qacEdelta1 qacL	golS golT merC merP merR merT	35171	IncFIB(S) IncFII(S) ColRNAI IncFIB(K) IncFIA(HI1)	spvR spvA spvB spvC spvD	35171	+	+	+	+	+	+	+	+	+	+	+	+	+	+	+	+	+	+	+	+	+	+	+	+	+	+	+	+	+	+	+	+	+	+	+	+	+	+
35172	Typhimurium(O5-)	Bovine	NC	2004-07-04	aadA2 blaCARB-2 floR sul1 tet(G)	qacEdelta1	golS golT	35172	IncFIB(S) IncFII(S)	spvR spvA spvB spvC spvD	35172	+	+	+	+	+	+	+	+	+	+	+	+	+	+	+	+	+	+	+	+	+	+	+	+	+	+	+	+	+	+	+	+	+	+	+	+	+	+
35185	Meleagridis	Bovine	TN	2004-06-15	fosA7		golS golT	35185	IncI1		35185	+	+	+	+	+	+	+	+	+	+	+	+	+	+	+	+	+	-	-	+	+	+	+	+	+	+	+	+	-	+	+	-	+	+	+	-	+	+
35186	Newport	Equine	TN	2004-06-15			golS golT	35186	IncFIB(pB171)		35186	+	+	+	+	+	+	+	+	+	+	+	+	+	+	+	+	+	+	+	-	+	+	+	+	+	+	+	+	-	-	-	-	+	+	+	-	+	+
35187	Mbandaka	Bovine	TN	2004-06-25	aadA7 aph(3'')-Ib aph(6)-Id blaCMY-2 floR sul1 sul2 tet(A)	qacEdelta1	golS golT merA merB merD merE merP merR merT	35187	IncA/C2		35187	+	+	+	+	+	+	+	+	+	+	+	+	+	+	+	+	+	+	+	+	+	+	+	+	+	+	+	+	+	+	+	-	+	+	+	-	+	+
35188	Newport	Equine	TN	2004-06-24			golS golT	35188	IncFII(p96A)		35188	+	+	+	+	+	+	+	+	+	+	+	+	+	+	+	+	+	+	+	-	+	+	+	+	+	+	+	+	-	-	-	-	+	+	+	-	+	+
35189	Reading	Bovine	TN	2004-07-12	aac(3)-VIa aadA6 aph(3'')-Ib aph(3')-Ia aph(6)-Id blaCMY-2 blaTEM floR fosA7 sul1 sul2 tet(A)	qacEdelta1	golS golT	35189	IncA/C2 IncFII(p96A)		35189	+	-	-	-	-	+	+	+	+	+	+	+	+	+	+	+	+	+	+	+	+	+	+	+	+	+	+	+	+	+	+	+	+	+	+	+	+	+
35190	I 4,5,12 : i : -	Equine	TN	2004-07-12			golS golT	35190	IncFII(S) IncFIB(S)	spvD spvC spvB spvA spvR	35190	+	+	+	+	+	+	+	+	+	+	+	+	+	+	+	+	+	+	+	+	+	+	+	+	+	+	+	+	+	+	+	+	+	+	+	+	+	+
35191	I 4,5,12 : i : -	Equine	TN	2004-07-12			golS golT	35191	IncFII(S) IncFIB(S)	spvD spvC spvB spvA spvR	35191	+	+	+	+	+	+	+	+	+	+	+	+	+	+	+	+	+	+	+	+	+	+	+	+	+	+	+	+	+	+	+	+	+	+	+	+	+	+
35192	I 4,5,12 : i : -	Equine	TN	2004-07-12			golS golT	35192	IncFII(S) IncFIB(S)	spvD spvC spvB spvA spvR	35192	+	+	+	+	+	+	+	+	+	+	+	+	+	+	+	+	+	+	+	+	+	+	+	+	+	+	+	+	+	+	+	+	+	+	+	+	+	+
35193	Typhimurium	Equine	TN	2004-07-15			golS golT	35193	IncFIB(S) IncFII(S)	spvR spvA spvB spvC spvD	35193	+	+	+	+	+	+	+	+	+	+	+	+	+	+	+	+	+	+	+	+	+	+	+	+	+	+	+	+	+	+	+	+	+	+	+	+	+	+
35194	Miami	Equine	TN	2004-07-23			golS golT	35194			35194	+	+	+	+	+	+	+	+	+	+	+	+	+	+	+	+	+	+	+	-	+	+	+	+	+	+	+	+	+	+	+	+	+	+	+	+	+	+
35195	variant of Typhimurium	Equine	TN	2004-07-21			golS golT	35195	IncFIB(S) IncFII(S)	spvR spvA spvB spvC spvD	35195	+	+	+	+	+	+	+	+	+	+	+	+	+	+	+	+	+	+	+	+	+	+	+	+	+	+	+	+	+	+	+	+	+	+	+	+	+	+
35196	Typhimurium(O5-)	Equine	TN	2004-08-10			golS golT	35196	IncFII(S) IncFIB(S)	spvD spvC spvB spvA spvR	35196	+	+	+	+	+	+	+	+	+	+	+	+	+	+	+	+	+	+	+	+	+	+	+	+	+	+	+	+	+	+	+	+	+	+	+	+	+	+
35197	Newport	Equine	TN	2004-08-18			golS golT	35197			35197	+	+	+	+	+	+	+	+	+	+	+	+	+	+	+	+	+	+	+	-	+	+	+	+	+	+	+	+	-	-	-	-	+	+	+	-	+	+
35198	Typhimurium(O5-)	Bovine	TN	2004-08-17	aadA12 aph(3')-Ia blaTEM-1 sul1 tet(A)	qacEdelta1	golS golT merC merP merR merT	35198	IncFII(S) IncFIB(AP001918)	spvR spvA spvB spvC spvD	35198	+	+	+	+	+	+	+	+	+	+	+	+	+	+	+	+	+	+	+	+	+	+	+	+	+	+	+	+	+	+	+	+	+	+	+	+	+	+
35199	Newport	Caprine	TN	2004-08-23			golS golT	35199			35199	+	+	+	+	+	+	+	+	+	+	+	+	+	+	+	+	+	+	+	-	+	+	+	+	+	+	+	+	-	-	-	-	+	+	+	-	+	+
35200	Newport	Equine	TN	2004-08-23			golS golT	35200			35200	+	+	+	+	+	+	+	+	+	+	+	+	+	+	+	+	+	+	+	-	+	+	+	+	+	+	+	+	-	-	-	-	+	+	+	-	+	+
35201	Newport	Equine	TN	2004-08-23			golS golT	35201			35201	+	+	+	+	+	+	+	+	+	+	+	+	+	+	+	+	+	+	+	-	+	+	+	+	+	+	+	+	-	-	-	-	+	+	+	-	+	+
35202	Newport	Equine	TN	2004-08-20			golS golT	35202	IncFII(Yp)		35202	+	+	+	+	+	+	+	+	+	+	+	+	+	+	+	+	+	+	+	-	+	+	+	+	+	+	+	+	-	-	-	-	+	+	+	-	+	+
35203	Typhimurium	Bovine	TN	2004-08-27			golS golT	35203			35203	+	+	+	+	+	+	+	+	+	+	+	+	+	+	+	+	+	+	+	+	+	+	+	+	+	+	+	+	+	+	+	+	+	+	+	+	+	+
35204	Muenster	Bovine	TN	2004-09-01			golS golT	35204			35204	+	-	+	+	+	+	+	+	+	+	+	+	+	+	+	+	+	+	+	-	+	+	+	+	+	+	+	+	-	-	+	-	+	+	+	+	+	+
35206	Typhimurium	Equine	TN	2004-09-24			golS golT	35206	IncFII(S) IncFIB(S)	spvD spvC spvB spvA spvR	35206	+	+	+	+	+	+	+	+	+	+	+	+	+	+	+	+	+	+	+	+	+	+	+	+	+	+	+	+	+	+	+	+	+	+	+	+	+	+
35210	Uganda	Bovine	TN	2004-09-28	aac(3)-VIa aadA6 aph(3'')-Ib aph(3')-Ia aph(6)-Id blaCMY-2 blaTEM floR sul1 sul2 tet(A)	qacEdelta1	golS golT merA merB merD merE merP merR merT	35210	IncA/C2		35210	+	+	+	+	+	+	+	+	+	+	+	+	+	+	+	+	+	+	+	+	+	+	+	+	+	+	+	+	-	-	-	-	+	+	+	-	+	+
35211	Newport	Bovine	TN	2004-10-04	aph(3'')-Ib aph(3')-Ia aph(6)-Id blaCMY-2 floR sul2 tet(A)		golS golT merA merB merD merE merP merR merT	35211	IncX2 IncA/C2 IncFII(29)		35211	+	+	+	+	+	+	+	+	+	+	+	+	+	+	+	+	+	+	+	+	+	+	+	+	+	+	+	+	-	-	-	-	+	+	+	+	+	+
35212	Newport	Bovine	TN	2004-10-06	aph(3'')-Ib aph(3')-Ia aph(6)-Id blaCMY-2 floR sul2 tet(A)		golS golT merA merB merD merE merP merR merT	35212	IncA/C2 IncFII(29) IncX2		35212	+	+	+	+	+	+	+	+	+	+	+	+	+	+	+	+	+	+	+	+	+	+	+	+	+	+	+	+	-	-	-	-	+	+	+	+	+	+
35544	Oranienburg	Bovine	AZ	2005			golS golT	35544			35544	+	-	+	+	+	+	+	+	+	+	+	+	+	+	+	+	+	+	+	-	+	+	+	+	+	+	+	+	-	-	-	-	+	+	+	+	+	+
35545	Typhimurium(O5-)	Caprine	AZ	2005	aadA1 aph(3')-Ia blaTEM-1 sul1 tet(A)	qacEdelta1	golS golT merR	35545	IncI1 IncFII(S) IncFIB(AP001918)	spvD spvC spvB spvA spvR	35545	+	+	+	+	+	+	+	+	+	+	+	+	+	+	+	+	+	+	+	+	+	+	+	+	+	+	+	+	+	+	+	+	+	+	+	+	+	+
35546	Mbandaka	Bovine	AZ	2005			golS golT	35546			35546	+	+	+	+	+	+	+	+	+	+	+	+	+	+	+	+	+	+	+	+	+	+	+	+	+	+	+	+	+	+	+	-	+	+	+	-	+	+
35547	Montevideo	Bovine	AZ	2005			golS golT	35547	IncI1		35547	+	-	+	+	+	+	+	+	+	+	+	+	+	+	+	+	+	+	+	+	+	+	+	+	+	+	+	+	-	-	-	-	+	+	+	+	+	+
35550	Newport	Bovine	AZ	2005	aph(3'')-Ib aph(3')-Ia aph(6)-Id blaCMY-2 floR sul2 tet(A)		golS golT merA merB merD merE merP merR merT	35550	ColRNAI IncA/C2		35550	+	+	+	+	+	+	+	+	+	+	+	+	+	+	+	+	+	+	+	+	+	+	+	+	+	+	+	+	-	-	-	-	+	+	+	+	+	+
35554	Cerro	Chicken	AZ	2005			golS golT	35554			35554	+	+	+	+	+	+	+	+	+	+	+	+	+	+	+	+	+	-	-	+	+	+	+	+	+	+	+	+	+	-	-	+	+	+	+	+	+	+
35558	Worthington	Bovine	AZ	2005	aph(3'')-Ib aph(3')-Ia aph(6)-Id sul2 tet(B)		golS golT pcoA pcoB pcoC pcoD pcoE pcoR pcoS silA silB silC silE silF silP silR silS	35558	IncFII(pCoo) IncFII(p96A) IncFIA IncFIB(AP001918) ColRNAI		35558	+	+	+	+	+	+	+	+	+	+	+	+	+	+	+	+	+	+	+	+	+	+	+	+	+	+	+	+	-	+	+	-	+	+	+	+	+	+
35559	Worthington	Bovine	AZ	2005	aph(3'')-Ib aph(3')-Ia aph(6)-Id sul2 tet(B)		golS golT pcoA pcoB pcoC pcoD pcoE pcoR pcoS silA silB silC silE silF silP silR silS	35559	IncFII(p96A) IncFIA IncFIB(AP001918) IncFII(pCoo)		35559	+	+	+	+	+	+	+	+	+	+	+	+	+	+	+	+	+	+	+	+	+	+	+	+	+	+	+	+	-	+	+	-	+	+	+	+	+	+
35560	Typhimurium(O5-)	Bovine	AZ	2005	aadA12 aph(3')-Ia blaTEM-1 sul1	qacEdelta1	golS golT	35560	IncFII(S)	spvD spvC spvB spvA spvR	35560	+	+	+	+	+	+	+	+	+	+	+	+	+	+	+	+	+	+	+	+	+	+	+	+	+	+	+	+	+	+	+	+	+	+	+	+	+	+
35561	Typhimurium(O5-)	Bovine	AZ	2005	aadA12 aph(3')-Ia blaTEM-1 sul1	qacEdelta1	golS golT	35561	IncFII(S)	spvD spvC spvR spvA spvB	35561	+	+	+	+	+	+	+	+	+	+	+	+	+	+	+	+	+	+	+	+	+	+	+	+	+	+	+	+	+	+	+	+	+	+	+	+	+	+
35562	Typhimurium(O5-)	Bovine	AZ	2005	aadA12 aph(3')-Ia blaCMY-2 blaTEM-1 sul1 tet(A)	qacEdelta1	golS golT merC merP merR merT	35562	IncFII(S) IncFIB(AP001918) IncI1	spvR spvA spvB spvC spvD	35562	+	+	+	+	+	+	+	+	+	+	+	+	+	+	+	+	+	+	+	+	+	+	+	+	+	+	+	+	+	+	+	+	+	+	+	+	+	+
35565	Poona	Swine	AZ	2005			golS golT	35565			35565	+	+	+	+	+	+	+	+	+	+	+	+	+	+	+	+	+	+	+	-	+	+	+	+	+	+	+	+	-	-	-	-	+	+	+	+	+	+
35566	Oranienburg	Chicken	AZ	2005	aadA1 aadA2 cmlA1 sul3	qacL	golS golT pcoA pcoB pcoC pcoD pcoE pcoR pcoS silA silB silC silE silF silP silR silS	35566	IncI1		35566	+	+	+	+	+	+	+	+	+	+	+	+	+	+	+	+	+	+	+	+	+	+	+	+	+	+	+	+	+	+	-	-	+	+	+	+	+	+
	*AZ: Arizona; MO: Missouri; NC: North Carolina; TN: Tennessee;
[truncated: 91 more columns]
