# Supplementary material for: Comparative Genomic Analysis of 450 Strains of Salmonella enterica Isolated from Diseased Animals
Source: Genes (Basel). 2020 Sep 1;11(9):1025. doi: 10.3390/genes11091025 (PMC7564550; doi:10.3390/genes11091025)
Supplement: Supplementary file 1 [file genes-11-01025-s001.zip › genes-854914-suppls/S2 Characteristic of Genomes and Plasmids of Selected Salmonella Strains Sequenced by PacBio_.xlsx]

## Sheet: Summary_081619
ID	Serotype	Source	Genome/Plasmid	Length	Plasmid Type	Genomic Islands/spv	Antimicrobial and Disinfectant Resistance Genes	Heavy Metal Resistance Genes	Accession No.
20723	Uganda	Bovine	chromosome_circular	4722152				golS golT	CP051425
			p20723-1_circular	188725	IncA/C2		blaCMY-2, cmlA6, aadA2, tet(M), ant(2'')-Ia, aadA15, qacEdelta1, sul1, floR, tet(A), aph(6)-Id, aph(3'')-Ib, sul2	merA merB merD merE merP merR merT	CP051426
			p20723-2_circular	83778	IncI1				CP051420
			p20723-3_circular	57420	IncI2				CP051424
			p20723-4_circular	8496	N/A		aph(3')-Ia		CP051421
			p20723-5_circular	3372	N/A				CP051419
			p20723-6_circular	2444	N/A				CP051423
			p20723-7_circular	2096	ColpVC				CP051422
20739	Krefeld	Swine	chromosome	4948567				golS golT	CP051455
			p20739_circular	260831	IncHI2 IncHI2A		sul1, qacEdelta1, aac(3)-VIa, aadA1, tet(B)	merA merD merE merR merT pcoA pcoB pcoC pcoD pcoE pcoR pcoS silA silB silC silE silF silP silR silS terD terW terZ	CP051456
20744	Muenchen	Swine	chromosome_circular	4834032				golS golT	CP051416
			p20744-1_circular	10910	IncQ1		tet(A), aph(6)-Id, aph(3'')-Ib, sul2, tet(A)		CP051417
			p20744-2_circular	4593	ColRNAI				CP051418
20746	Anatum	Swine	chromosome	4764371				golS golT	CP051452
			p20746-1_circular	99888	IncI1		blaCMY-2		CP051453
			p20746-2_circular	9325	ColE10		tet(C)		CP051454
20749	Senftenberg	Turkey	chromosome_circular	5002914		PGI(75kb)	sul1, qacEdelta1, dfrA5, tet(A), aph(6)-Id, aph(3'')-Ib, blaTEM-1, sul1, qacE, aadA2, ant(2'')-Ia	golS golT merP merR merT pcoA pcoB pcoC pcoD pcoE pcoR pcoS silA silB silC silE silF silP silR silS	CP051413
			p20749-1_circular	3371	N/A				CP051414
			p20749-2_circular	3319	N/A				CP051415
20760	Heidelberg	Swine	chromosome_circular	4744872			fosA7,	golS golT	CP051410
			p20760-1	125574	IncI1		tet(A), tet(A), aph(3')-Ia, sul3, qacL, aadA1, cmlA1, aadA2	merC merP merR merT	CP051411
			p20760-2_circular	232583	IncHI2 IncHI2A		aph(3')-IIa, ble, aph(6)-Ic, tet(B), aph(3'')-Ib, aph(6)-Id	pcoA pcoB pcoC pcoD pcoE pcoR pcoS silA silB silC silE silF silP silR silS terD terW terZ	CP051412
20761	Havana	Swine	chromosome_circular	4788249				golS golT	CP051407
			p20761-1_circular	107262	IncI1		sul3, qacL, aadA1, cmlA1, aadA2		CP051408
			p20761-2_circular	9083	N/A		tet(A)	merC merP merR merT	CP051409
20762	Typhimurium	Bovine	chromosome_circular	4820130				golS golT	CP051404
			p20762-1_circular	99003	IncI1		blaCMY-2		CP051405
			p20762-2_circular	95919	IncFII(S) IncFIB(S)	spvRABCD			CP051406
21974	Agona	Bovine	chromosome_circular	4891101			fosA7,	golS golT	CP051402
			p21794_circular	102040	IncA/C2		aph(3')-Ia, blaTEM-1, floR, qacEdelta1, cmlA5, ant(2'')-Ia, tet(A), aph(6)-Id, aph(3'')-Ib, sul2	merA merB merD merE merP merR merT	CP051403
21978-R2	Reading	Bovine	chromosome	4872640			fosA7,	golS golT	CP051449
			p21978-1_circular	168106	IncA/C2		blaTEM, aph(3')-Ia, blaCMY-2, floR, tet(A), aph(6)-Id, aph(3'')-Ib, sul2, aadA6, aac(3)-VIa, qacEdelta1, sul1	merA merB merD merE merP merR merT	CP051450
			p21978-2_circular	93550	IncI1				CP051451
22436	Uganda	Bovine	chromosome_circular	4841666				golS golT	CP051398
			p22436-1_circular	183507	IncA/C2		tet(M), ant(2'')-Ia, aadA2, cmlA6, aadA15, qacEdelta1, sul2, aph(3'')-Ib, aph(6)-Id, tet(A), floR, sul1, blaCMY-2	merA merB merD merE merP merR merT	CP051400
			p22436-2_circular	4198	N/A				CP051399
			p22436-3_circular	3372	N/A				CP051401
22437	Uganda	Bovine	chromosome_circular	4841659				golS golT	CP051396
			p22437_circular	191208	IncA/C2		tet(M), ant(2'')-Ia, aadA2, cmlA6, aadA15, qacEdelta1, sul2, aph(3'')-Ib, aph(6)-Id, tet(A), floR, sul1, blaCMY-2	merA merB merD merE merP merR merT	CP051397
22448	Anatum	Bovine	chromosome_circular	4704366				golS golT	CP051394
			p22448_circular	155923	IncA/C2		aph(3')-Ia, sul1, qacEdelta1, aadA12, tet(A), aph(6)-Id, aph(3'')-Ib, sul2, blaCMY-2	merA merB merD merE merP merR merT	CP051395
22504-R	Muenster	Turkey	chromosome_circular	4796193				golS golT	CP051391
			p22504-1_circular	282550	IncHI2, IncHI2A		tet(B), aadA1, aac(3)-VIa, qacEdelta1, sul1, aph(3')-Ia	merA merD merE merR merT pcoA pcoB pcoC pcoD pcoE pcoR pcoS silA silB silC silE silF silP silR silS terD terW terZ	CP051392
			p22504-2_circular	51490	IncX1		aph(3'')-Ib aph(3'')-Ib blaTEM-1		CP051393
22536-R	Muenchen	Swine	chromosome_circular	4744876				golS golT	CP051389
			p22536_circular	11037	IncQ1		sul2, aph(3'')-Ib, aph(6)-Id, tet(A)		CP051390
22543	Saintpaul	Swine	chromosome_circular	4736183				golS golT	CP053055
			p22543_circular	269824	IncHI2, IncHI2A		tet(B), aadA2, cmlA1, aadA1, qacEdelta1, sul1	merA merD merE merR merT pcoA pcoB pcoC pcoD pcoE pcoR pcoS silA silB silC silE silF silP silR silS terD terW terZ	CP053056
24350	Typhimurium(O5-)	Turkey	chromosome_circular	4860673				golS golT	CP051386
			p24350-1	131331	IncA/C2		qacEdelta1, cmlA5, blaCMY-2, blaCMY-2, ant(2'')-Ia, floR, tet(A), aph(6)-Id, aph(3'')-Ib, sul2	merA merB merD merE merP merR merT	CP051387
			p24350-2_circular	120420	IncFII(pCoo), IncFIB(AP001918), IncFIA		sul2, aph(3')-Ia, aph(6)-Id, aph(3'')-Ib, tet(B)		CP051388
24355	Senftenberg	Turkey	chromosome_circular	4900070				golS golT	CP051384
			p24355_circular	111658	IncFII(pECLA), IncFII(pECLA), IncFIB(pECLA)		aadA1, aac(6')-Ib4	merC merP merR merT pcoA pcoB pcoC pcoD pcoE pcoR pcoS silA silB silC silE silF silP silR silS	CP051385
24358	Bredeney	Turkey	chromosome	4540181				golS golT	CP051441
			p24358-1_circular	329983	IncFIB(pECLA), IncHI2A, IncHI2		aadA1, aac(6')-Ib4, tet(C), sul1, qacEdelta1, aadA2, ant(2'')-Ia	merC merP merR merT pcoA pcoB pcoC pcoD pcoE pcoR pcoS silA silB silC silE silF silP silR silS terD terW terZ	CP051442
			p24358-2	96127	IncA/C2		tet(A), aph(6)-Id, aph(3'')-Ib, sul2, blaCMY-2	merA merB merD merE merP merR merT	CP051443
			p24358-3_circular	2511	N/A				CP051444
			p24358-4_circular	3223	N/A				CP051445
			p24358-5_circular	4018	N/A				CP051446
			p24358-6_circular	3030	N/A				CP051447
			p24358-7_circular	4781	N/A				CP051448
24359	Heidelberg	Turkey	chromosome_circular	4792518			fosA7	golS golT	CP051381
			p24359_1_circular	235025	IncHI2, IncHI2A		aph(3'')-Ib aph(3')-IIa aph(6)-Ic aph(6)-Id ble tet(B)	pcoA pcoB pcoC pcoD pcoE pcoR pcoS silA silB silC silE silF silP silR silS terD terW terZ	CP051382
			p24359_2_circular	112349	IncI1		sul1, qacEdelta1, aac(3)-VIa, aadA1	merC merP merR merT	CP051383
24362	Typhimurium(O5-)	Swine	chromosome_circular	4870722		SGI(33kb)		golS golT	CP051380
			p24362-1_circular	224721	IncQ, IncHI1B(R27), IncHI1A, IncFIA(HI1)		sul1, qacEdelta1, aadA2, dfrA12, aac(3)-IId, tet(B), blaTEM-1, aph(3')-Ia, aph(6)-Id, aph(3'')-Ib, sul2, blaTEM-1, mph(A)	merC merP merR merT	CP051379
			p24362-2_circular	94046	IncFII(S), IncFIB(S)	spvRABCD			CP051377
			p24362-3_circular	3829	N/A				CP051376
			p24362-4_circular	3188	ColRNAI				CP051378
24374	Newport	Bovine	chromosome_circular	4644025				golS golT	CP051372
			p24374-1	194325	N/A				CP051374
			p24374-2	122954	IncA/C2		blaCMY-2, blaCMY-2, sul2, aph(3'')-Ib, aph(6)-Id, tet(A), floR, blaCMY-2	merA merB merD merE merP merR merT	CP051373
			p24374-3_circular	3605	N/A				CP051375
24392	Hadar	Turkey	chromosome_circular	4832735			aph(3'')-Ib, aph(6)-Id, tet(A)	golS golT	CP051370
			p24392_circular	101673	IncI1		sul1, qacEdelta1, aadA1, dfrA15		CP051371
24399	IV 43:z4	Bovine	chromosome_circular	4677885					CP051368
			p24399_circular	136285	IncFII(Yp), IncFIB(pB171)				CP051369
28296	Choleraesuis	Swine	chromosome_circular	4744179				golS golT	CP051366
			p28296-1_circular	49582	IncFII(S), IncFIB(S)	spvRABCD			CP051367
			p28296-2_cicular	8688	IncQ1		sul2, aph(3'')-Ib, aph(6)-Id		CP051365
28321a	Typhimurium(O5-)	Swine	chromosome_cirular	4884266		SGI(42kb)	sul1, qacEdelta1, blaCARB-2, tet(G), floR, sul1, qacEdelta1, aadA2	golS golT	CP053051
			p28321a-1	219745	IncFIA(HI1), IncHI1A, IncHI1B(R27), IncQ1		blaTEM-1, sul2, aph(3'')-Ib, aph(6)-Id, aph(3')-Ia, blaTEM-1, aac(3)-IId, tet(B)	merC merP merR merT merC merP merR merT	CP053053
			p28321a-2_circular	94046	IncFII(S), IncFIB(S)	spvRABCD			CP053054
			p28321a-3_circular	25682	N/A		sul1, qacEdelta1, aadA2, dfrA12, aac(3)-IId, blaTEM-1, mph(A)	merP merR merT merA merC merD merE	CP053052
			p28321a-4_circular	3829	N/A				CP054465
			p28321a-5_circular	3188	ColRNAI				CP054466
28321b	Typhimurium(O5-)	Swine	chromosome_circular	4884345		SGI(42kb)	sul1, qacEdelta1, blaCARB-2, tet(G), floR, sul1, qacEdelta1, aadA2	golS golT	CP051363
			p28321b-1_circular	3848	N/A				CP051362
			p28321b-2_circular	107602	IncFII(S), IncFIB(S)	spvRABCD			CP051364
28322	Heidelberg	Swine	chromosome_circular	4856212			fosA7	golS golT	CP051358
			p28322-1_circular	234536	IncHI2A, IncHI2		aph(6)-Ic, ble, aph(3')-IIa, aph(3'')-Ib, aph(6)-Id, tet(B)	pcoA pcoB pcoC pcoD pcoE pcoR pcoS silA silB silC silE silF silP silR silS terD terW terZ	CP051359
			p28322-2_circular	167068	IncA/C2		tet(A), aph(6)-Id, aph(3'')-Ib, sul2, blaCMY-2, dfrA1, qacEdelta1, blaTEM-1, aph(3')-Ia, sul1, qacEdelta1, cmlA5, ant(2'')-Ia	merA merB merD merE merP merR merT	CP051360
			p28322-3_circular	95358	IncY				CP051361
28336	Agona	Swine	chromosome_circular	4933457			fosA7	golS golT	CP051356
			p28336_circular	161620	IncA/C2		floR, tet(A), aph(6)-Id, aph(3'')-Ib, sul2, dfrA1, qacEdelta1, sul1, blaCMY-2	merA merB merP merR merT	CP051357
30148-R	Worthington	Swine	chromosome_circular	4974390				golS golT pcoA pcoB pcoC pcoD pcoE pcoR pcoS silA silB silC silE silF silP silR silS	CP051353
			p30148-1_circular	104600	IncI1		aadA2, sul3, qacL, aadA1, cmlA1		CP051354
			p30148-2_circular	10454	N/A		tet(C)		CP051355
30155	Derby	Swine	chromosome_circular	4865042				golS golT pcoA pcoB pcoC pcoD pcoE pcoR pcoS silA silB silC silE silF silP silR silS	CP0513048
			p30155-1_circular	224991	IncFIA(HI1), IncHI1B(R27), IncHI1A		catA1, tet(B), sul1, qacEdelta1, aadA22	pcoA pcoB pcoC pcoD pcoE pcoR pcoS silA silB silC silE silF silP silR silS	CP053049
			p30155-2_circular	54008	IncX1		aph(6)-Id, aph(3'')-Ib, aph(3')-Ia, bleO, aac(3)-IV, aph(4)-Ia, blaTEM-1		CP053050
30168	Schwarzengrund	Thurkey	chromosome_circular	4654533				golS golT pcoA pcoB pcoC pcoD pcoE pcoR pcoS silA silB silC silE silF silP silR silS	CP051350
			p30168-1_circular	109942	IncI1		aadA1, aac(3)-VIa, qacEdelta1, sul1, blaTEM-1		CP051351
			p30168-2_circular	9569	IncQ1		sul2, aph(3'')-Ib, tet(A)		CP051352
30176	Bovismorbificans	Swine	chromosome_circular	4794742			tet(B)	golS golT silA silB silC silE silF silP silR silS	CP051349
30177	Kentucky	Chicken	chromosome_circular	4763422				golS golT	CP051346
			p30177-1_circular	146811	IncFII, IncFIB		tet(B), aph(3'')-Ib, aph(6)-Id		CP051347
			p30177-2_circular	48581	IncX1				CP051348
33822	Anatum	Swine	chromosome_circular	4833900				golS golT	CP051342
			p33822-1_circular	277441	IncHI2, IncHI2A		aph(3')-Ia, tet(B), sul1, qacEdelta1, aadA13	merA merD merE merR merT pcoA pcoB pcoC pcoD pcoE pcoR pcoS silA silB silC silE silF silP silR silS terD terW terZ	CP051345
			p33822-2_circular	101468	IncI1		blaCMY-2		CP051343
			p33822-3_circular	5698	ColRNAI		aph(3')-Ia		CP051344
33836	Worthington	Bovine	chromosome_circular	4915330				golS golT pcoA pcoB pcoC pcoD pcoE pcoR pcoS silA silB silC silE silF silP silR silS	CP051338
			p33836-1_circular	330859	IncHI2, IncHI2A		qacEdelta1, aadA25, aac(3)-VIa, aph(3')-Ia, sul1, qacEdelta1, aadA5, dfrA17, tet(M)	merA merD merE merR merT silA silB silC silE silF silP silR silS terD terW terZ	CP051332
			p33836-2_circular	159544	IncFIA,IncFII(pCoo), IncFIB(AP001918)		tet(B), blaTEM, aac(3)-IIa, sul2, sul1, qacEdelta1, aadA2, dfrA12, sul2, aph(3')-Ia, aph(6)-Id, aph(3'')-Ib		CP051335
			p33836-3_circular	48514	IncFII(p96A)				CP051334
			p33836-4	5852	ColRNAI				CP051336
			p33836-5	5417	ColRNAI				CP051341
			p33836-6_circular	4251	N/A				CP051339
			p33836-7_circular	4091	Col8282				CP051333
			p33836-8_circular	3373	N/A				CP051340
			p33836-9_circular	2264	N/A				CP051337
34514	Senftenberg	Turkey	chromosome_circular	5033061		PGI(75kb)	sul1, qacEdelta1, dfrA5, tet(A), aph(6)-Id, aph(3'')-Ib, blaTEM-1, sul1, qacE, aadA2, ant(2'')-Ia	golS golT merP merR merT pcoA pcoB pcoC pcoD pcoE pcoR pcoS silA silB silC silE silF silP	CP051329
			p34514-1_circular	58790	IncI2				CP051327
			p34514-2_circular	16747	N/A		sul2		CP051330
			p34514-3_circular	4018	N/A				CP051331
			p34514-4_circular	3375	N/A				CP051328
			p34514-5_circular	3319	N/A				CP051325
			p34514-6_circular	2470	N/A				CP051326
34526	Muenster	Turkey	chromosome_circular	4794180				golS golT	CP051320
			p34526-1_circular	278418	IncHI2, IncHI2A		aadA1, aac(3)-VIa, qacEdelta1, sul1, aph(3')-Ia, tet(B)	merA merD merE merR merT pcoA pcoB pcoC pcoD pcoE pcoR pcoS silA silB silC silE silF silP silR silS terD terW terZ	CP051322
			p34526-2_circular	9588	ColRNAI		blaTEM-1		CP051321
			p34526-3_circular	4074	N/A				CP051323
			p34526-4_circular	2496	N/A				CP051324
34530	Newport	Bovine	chromosome_circular	4862977				golS golT	CP051317
			p34530-1_circular	170814	IncA/C2		floR, tet(A), aph(6)-Id, aph(3'')-Ib, sul2, blaCMY-2, blaCMY-2, dfrA12, aadA2, qacEdelta1, sul1	merA merB merD merE merP merR merT	CP051319
			p34530-2	105973	IncI1		aph(3')-Ia, aadA6, aac(3)-VIa, qacEdelta1, sul1	merA merD merE merR merT	CP051318
35009	Uganda	Bovine	chromosome_circular	4797860				golS golT	CP051315
			p35009_circular	170832	IncA/C2		aadA6, aac(3)-VIa, qacEdelta1, sul1, aph(3')-Ia, blaTEM, floR, tet(A), aph(6)-Id, aph(3'')-Ib, sul2, blaCMY-2	merA merB merD merE merP merR merT	CP051316
35153	London	Swine	chromosome_circular	4682076				golS golT	CP051313
			p35153_circular	102373	IncI1		blaCMY-2		CP051314
35161	Heidelberg	Swine	chromosome_circular	4856293			fosA7,	golS golT	CP051310
			p35161-1_circular	239428	IncHI2, IncHI2A		aph(6)-Id, aph(3'')-Ib, tet(B), aph(6)-Ic, ble, aph(3')-Iia	pcoA pcoB pcoC pcoD pcoE pcoR pcoS silA silB silC silE silF silP silR silS terD terW terZ	CP051311
			p35161-2_circular	101468	IncI1		blaCMY-2		CP051312
35189	Reading	Bovine	chromosome_circular	4881835			fosA7,	golS golT	CP051307
			p35189-1_circular	154276	IncA/C2		blaCMY-2, aadA6, aac(3)-VIa, qacEdelta1, sul1, blaTEM, aph(3')-Ia, floR, tet(A), aph(6)-Id, aph(3'')-Ib, sul2		CP051308
			p35189-2_circular	48529	IncFII(p96A)				CP051309
