# Supplementary material for: Comparative Genomic Analysis of 450 Strains of Salmonella enterica Isolated from Diseased Animals
Source: Genes (Basel). 2020 Sep 1;11(9):1025. doi: 10.3390/genes11091025 (PMC7564550; doi:10.3390/genes11091025)
Supplement: Supplementary file 1 [file genes-11-01025-s001.zip › genes-854914-suppls/S3 Antimicrobial Susceptibility Profiles.xlsx]

## Sheet: Sheet1
CVM #	Serotype	Source	State	isolat date	FOX&	AMI	CHL	TET	AXO	AUG	CIP	GEN	NAL	TIO	SMX	COT	CEP$	KAN	AMP	STR
20722	Typhimurium(O5-)	Bovine	TN	2002-03-01	2	1	4	<=4	<=0.25	8/4	<=0.015	0.5	4	0.5	>512	<=0.12/2.38	16	>64	>32	>64
20723	Uganda	Bovine	TN	2002-01-30	>16	1	>32	>32	8	>32/16	<=0.015	8	4	>8	>512	<=0.12/2.38	>32	>64	>32	>64
20724	Senftenberg	Chicken	TN	2002-04-24	4	2	8	<=4	<=0.25	<=1/0.5	<=0.015	0.5	8	0.5	<=16	<=0.12/2.38	4	<=8	<=1	<=32
20725	Choleraesuis	Swine	TN	2002-04-10	8	2	4	<=4	<=0.25	2/1	0.03	0.5	8	1	>512	0.25/4.75	8	<=8	2	>64
20726	Panama	Bovine	TN	2002-08-08	2	1	8	<=4	<=0.25	<=1/0.5	<=0.015	<=0.25	8	1	32	<=0.12/2.38	4	<=8	<=1	<=32
20727	Senftenberg	Bovine	TN	2002-03-11	4	1	4	<=4	<=0.25	<=1/0.5	<=0.015	<=0.25	4	1	32	<=0.12/2.38	4	<=8	<=1	<=32
20728	Typhimurium(O5-)	Bovine	TN	2002-03-01	2	1	4	>32	<=0.25	16/8	<=0.015	<=0.25	4	1	>512	<=0.12/2.38	16	>64	>32	>64
20729	Typhimurium(O5-)	Turkey	NC	2002-06-07	2	2	>32	32	<=0.25	16/8	<=0.015	0.5	4	1	>512	0.25/4.75	4	<=8	>32	>64
20730	Kentucky	Chicken	NC	2002-06-07	2	1	<2	>32	<=0.25	<=1/0.5	<=0.015	<=0.25	4	0.25	<=16	<=0.12/2.38	4	<=8	<=1	>64
20731	Typhimurium(O5-)	Swine	NC	2002-06-19	>16	1	>32	>32	8	>32/16	0.06	<=0.25	8	>8	>512	<=0.12/2.38	>32	>64	>32	>64
20732	Typhimurium(O5-)	Swine	NC	2002-06-18	2	2	>32	32	<=0.25	16/8	<=0.015	<=0.25	4	0.5	>512	<=0.12/2.38	8	<=8	>32	>64
20733	Kentucky	Chicken	NC	2002-06-21	2	1	4	<=4	<=0.25	<=1/0.5	<=0.015	<=0.25	4	0.5	<=16	<=0.12/2.38	<=2	<=8	<=1	<=32
20734	Muenchen	Swine	NC	2002-06-21	4	2	4	>32	<=0.25	<=1/0.5	<=0.015	0.5	4	0.5	>512	<=0.12/2.38	4	<=8	2	64
20735	Anatum	Swine	NC	2002-06-21	2	<0.5	<2	16	<=0.25	<=1/0.5	<=0.015	<=0.25	4	0.5	32	<=0.12/2.38	4	<=8	<=1	<=32
20736	Typhimurium(O5-)	Swine	NC	2002-06-20	2	2	>32	32	<=0.25	16/8	<=0.015	0.5	4	0.5	>512	0.25/4.75	4	<=8	>32	>64
20737	Heidelberg	Swine	NC	2002-06-20	8	1	>32	>32	<=0.25	2/1	0.06	0.5	8	1	>512	0.25/4.75	16	>64	2	>64
20738	Typhimurium(O5-)	Swine	NC	2002-06-28	4	2	>32	32	<=0.25	16/8	<=0.015	0.5	4	0.5	>512	0.25/4.75	4	<=8	>32	64
20739	Krefeld	Swine	NC	2002-06-28	8	1	4	>32	<=0.25	2/1	0.03	16	4	1	>512	<=0.12/2.38	8	<=8	2	>64
20740	Kentucky	Swine	NC	2002-07-09	2	1	4	<=4	<=0.25	<=1/0.5	<=0.015	0.5	4	0.5	32	<=0.12/2.38	<=2	<=8	<=1	<=32
20741	Schwarzengrund	Swine	NC	2002-07-03	2	1	4	>32	<=0.25	<=1/0.5	<=0.015	0.5	4	0.5	>512	<=0.12/2.38	4	<=8	<=1	<=32
20742	Derby	Swine	NC	2002-07-22	4	2	8	>32	<=0.25	<=1/0.5	<=0.015	0.5	4	0.5	>512	0.25/4.75	4	<=8	<=1	>64
20743	Derby	Swine	NC	2002-07-23	4	1	4	>32	<=0.25	<=1/0.5	<=0.015	0.5	4	0.5	>512	<=0.12/2.38	4	<=8	2	>64
20744	Muenchen	Swine	NC	2002-07-23	2	2	4	>32	<=0.25	2/1	<=0.015	0.5	4	0.5	>512	<=0.12/2.38	4	<=8	<=1	<=32
20746	Anatum	Swine	NC	2002	>16	1	8	>32	16	>32/16	<=0.015	<=0.25	8	>8	32	<=0.12/2.38	>32	<=8	>32	<=32
20747	Choleraesuis	Swine	NC	2002-07-24	2	4	4	>32	<=0.25	8/4	<=0.015	1	8	0.5	>512	<=0.12/2.38	8	<=8	>32	>64
20748	Mbandaka	Bovine	NC	2002-07-25	4	1	8	<=4	<=0.25	<=1/0.5	<=0.015	<=0.25	4	0.5	64	<=0.12/2.38	4	<=8	<=1	<=32
20749	Senftenberg	Turkey	NC	2002-07-31	4	2	8	>32	<=0.25	16/8	<=0.015	>16	8	1	>512	>4/76	>32	>64	>32	>64
20750	Kentucky	Chicken	NC	2002-08-09	4	2	4	<=4	<=0.25	<=1/0.5	<=0.015	0.5	4	0.5	<=16	<=0.12/2.38	4	<=8	<=1	<=32
20751	Typhimurium	Chicken	NC	2002-08-01	1	1	<2	<=4	<=0.25	<=1/0.5	0.03	0.5	32	<=0.12	<=16	<=0.12/2.38	<=2	<=8	<=1	<=32
20752	Heidelberg	Turkey	NC	2002-08-09	2	2	8	>32	<=0.25	<=1/0.5	<=0.015	0.5	4	0.5	<=16	<=0.12/2.38	<=2	>64	2	64
20754	Infantis	Swine	NC	2002-08-21	4	1	8	<=4	<=0.25	<=1/0.5	<=0.015	0.5	4	1	32	<=0.12/2.38	4	<=8	<=1	<=32
20755	Muenchen	Swine	NC	2002-08-21	2	1	4	<=4	<=0.25	<=1/0.5	<=0.015	<=0.25	4	0.5	32	<=0.12/2.38	4	<=8	<=1	<=32
20756	Typhimurium(O5-)	Swine	NC	2002-08-21	2	2	>32	32	<=0.25	16/8	<=0.015	<=0.25	4	0.5	>512	0.25/4.75	4	<=8	>32	>64
20757	Infantis	Swine	NC	2002-08-15	4	1	8	<4	<0.25	<1/0.5	<0.015	<0.25	4	0.5	32	<0.12/2.38	4	<8	<1	<32
20758	Typhimurium	Swine	NC	2002-08-15	8	2	8	>32	<=0.25	<=1/0.5	<=0.015	0.5	8	0.5	>512	>4/76	4	<=8	2	<=32
20759	Typhimurium(O5-)	Swine	NC	2002-08-21	2	1	>32	32	<=0.25	16/8	<=0.015	0.5	4	0.5	>512	<=0.12/2.38	4	<=8	>32	64
20760	Heidelberg	Swine	NC	2002-08-21	4	1	>32	>32	<=0.25	<=1/0.5	0.03	0.5	8	0.5	>512	0.25/4.75	4	>64	<=1	>64
20761	Havana	Swine	NC	2002-08-21	2	1	>32	>32	<=0.25	<=1/0.5	<=0.015	0.5	4	<=0.12	>512	0.25/4.75	<=2	>64	<=1	<=32
20762	Typhimurium	Bovine	NC	2002-08-28	>16	2	4	<=4	16	>32/16	<=0.015	0.5	4	>8	32	<=0.12/2.38	>32	<=8	>32	<=32
20763	Derby	Swine	NC	2002-08-21	4	2	8	>32	<=0.25	<=1/0.5	<=0.015	0.5	4	0.5	>512	0.25/4.75	<=2	<=8	<=1	>64
20764	Mbandaka	Bovine	NC	2002-08-21	4	2	8	<=4	<=0.25	<=1/0.5	<=0.015	0.5	4	0.5	32	<=0.12/2.38	4	<=8	2	<=32
20765	Choleraesuis	Swine	NC	2002-08-23	8	2	4	>32	<=0.25	8/4	<=0.015	0.5	8	1	>512	<=0.12/2.38	16	<=8	>32	>64
20766	Typhimurium(O5-)	Swine	NC	2002-08-28	2	2	>32	>32	<=0.25	16/8	<=0.015	0.5	4	0.5	>512	0.25/4.75	4	<=8	>32	>64
20767	Typhimurium(O5-)	Swine	NC	2002-08-23	4	2	>32	>32	<=0.25	16/8	<=0.015	0.5	4	2	>512	0.25/4.75	16	<=8	>32	64
20768	Typhimurium(O5-)	Swine	NC	2002-08-28	16	2	8	>32	<=0.25	4/2	<=0.015	0.5	8	0.5	>512	1/19	16	<=8	8	>64
21969	Agona	Bovine	TN	2003-01-09	>16	1	>32	>32	16	>32/16	<=0.015	<=0.25	4	>8	>512	>4/76	>32	>64	>32	>64
21970	Hartford	Bovine	TN	2003-01-09	2	2	8	<=4	<=0.25	<=1/0.5	<=0.015	0.5	4	0.25	<=16	<=0.12/2.38	<=2	<=8	<=1	<=32
21971	Newport	Bovine	TN	2003-01-09	2	1	4	32	<=0.25	<=1/0.5	<=0.015	<=0.25	8	0.5	32	<=0.12/2.38	4	<=8	<=1	<=32
21972	variant of Typhimurium	Bovine	TN	2003-01-09	2	1	4	<=4	<=0.25	<=1/0.5	<=0.015	<=0.25	4	0.5	<=16	<=0.12/2.38	4	<=8	<=1	<=32
21973	Cerro	Bovine	TN	2003-01-09	2	2	4	<=4	<=0.25	<=1/0.5	<=0.015	0.5	4	0.5	32	<=0.12/2.38	<=2	<=8	<=1	<=32
21974	Agona	Bovine	TN	2003-01-09	2	2	>32	>32	<=0.25	8/4	<=0.015	16	4	0.5	>512	<=0.12/2.38	16	>64	>32	>64
21975	Enteritidis	Bovine	TN	2003-01-09	2	1	8	<=4	<=0.25	<=1/0.5	<=0.015	<=0.25	4	0.5	<=16	<=0.12/2.38	4	<=8	<=1	<=32
21976	Enteritidis	Bovine	TN	2003-01-09	2	1	4	<=4	<=0.25	<=1/0.5	<=0.015	<=0.25	4	0.5	<=16	<=0.12/2.38	<=2	<=8	<=1	<=32
21977	Newport	Bovine	TN	2003-01-09	>16	2	>32	>32	8	>32/16	<=0.015	<=0.25	4	>8	>512	<=0.12/2.38	>32	<=8	>32	>64
21978	Reading	Bovine	TN	2003-01-09	>16	1	>32	>32	8	>32/16	<=0.015	>16	4	>8	>512	<=0.12/2.38	>32	>64	>32	>64
21979	variant of Typhimurium	Bovine	TN	2003-01-09	2	1	4	<=4	<=0.25	<=1/0.5	<=0.015	0.5	4	0.5	32	<=0.12/2.38	<=2	<=8	<=1	<=32
21980	Anatum	Swine	TN	2003-01-09	2	1	8	>32	<=0.25	<=1/0.5	<=0.015	<=0.25	8	0.5	<=16	<=0.12/2.38	4	<=8	<=1	<=32
22416	Kentucky	Chicken	AZ	2003-01-15	2	1	4	>32	<=0.25	<=1/0.5	<=0.015	<=0.25	4	0.5	<=16	<=0.12/2.38	4	<=8	2	>64
22417	Braenderup	Chicken	AZ	2003-01-15	2	2	4	<=4	<=0.25	<=1/0.5	<=0.015	<=0.25	4	0.5	<=16	<=0.12/2.38	<=2	<=8	<=1	<=32
22418	Kentucky	Chicken	AZ	2003-01-15	2	<0.5	4	>32	<=0.25	<=1/0.5	<=0.015	<=0.25	4	0.5	<=16	<=0.12/2.38	4	<=8	<=1	64
22419	Heidelberg	Chicken	AZ	2003-01-15	2	1	4	<=4	<=0.25	<=1/0.5	<=0.015	<=0.25	4	0.5	<=16	<=0.12/2.38	<=2	<=8	<=1	<=32
22420	Uganda	Bovine	AZ	2003-01-15	>16	2	>32	>32	16	>32/16	<=0.015	16	4	>8	>512	0.25/4.75	>32	64	>32	>64
22421	Typhimurium	Bovine	AZ	2003-01-15	>16	1	>32	>32	8	>32/16	<=0.015	0.5	4	>8	>512	<=0.12/2.38	>32	<=8	>32	>64
22424	Typhimurium	Bovine	AZ	2003-01-15	>16	1	>32	>32	8	>32/16	<=0.015	<=0.25	4	>8	>512	<=0.12/2.38	>32	<=8	>32	>64
22425	Newport	Bovine	AZ	2003-01-15	>16	1	>32	>32	16	>32/16	<=0.015	0.5	4	>8	>512	<=0.12/2.38	>32	<=8	>32	>64
22428	Uganda	Bovine	AZ	2003-01-15	>16	2	>32	>32	32	>32/16	<=0.015	16	4	>8	>512	0.25/4.75	>32	32	>32	>64
22430	Typhimurium(O5-)	Bovine	AZ	2003-01-15	>16	1	4	>32	16	>32/16	0.03	0.5	8	>8	>512	0.25/4.75	>32	>64	>32	>64
22431	Typhimurium(O5-)	Bovine	AZ	2003-01-15	4	2	8	>32	<=0.25	8/4	<=0.015	0.5	4	0.5	>512	0.25/4.75	8	>64	>32	>64
22432	Agona	Bovine	AZ	2003-01-15	>16	1	>32	>32	16	>32/16	<=0.015	0.5	8	>8	>512	>4/76	>32	>64	>32	>64
22433	Agona	Bovine	AZ	2003-01-15	>16	2	>32	>32	32	>32/16	<=0.015	0.5	4	>8	>512	>4/76	>32	>64	>32	>64
22436	Uganda	Bovine	AZ	2003-01-15	>16	2	>32	>32	16	>32/16	<=0.015	8	8	>8	>512	0.5/9.5	>32	64	>32	>64
22437	Uganda	Bovine	AZ	2003-01-15	>16	2	>32	>32	32	>32/16	0.03	16	8	>8	>512	0.5/9.5	>32	>64	>32	>64
22438	Newport	Bovine	AZ	2003-01-15	>16	1	>32	>32	32	>32/16	<=0.015	0.5	8	>8	>512	0.25/4.75	>32	<=8	>32	>64
22444	Newport	Bovine	AZ	2003-01-15	16	1	>32	>32	32	>32/16	<=0.015	<=0.25	8	>8	>512	0.25/4.75	>32	<=8	>32	>64
22446	IIIa 56:z4	Feline	AZ	2003-01-15	16	1	>32	>32	<=0.25	16/8	1	0.5	>32	1	>512	1/19	>32	>64	>32	>64
22447	Anatum	Bovine	AZ	2003-01-15	8	1	8	<=4	<=0.25	2/1	<=0.015	0.5	8	0.5	<=16	<=0.12/2.38	4	<=8	<=1	<=32
22448	Anatum	Bovine	AZ	2003-01-15	4	2	<2	<=4	<=0.25	<=1/0.5	<=0.015	0.5	8	1	64	<=0.12/2.38	4	<=8	<=1	<=32
22457	Anatum	Bovine	AZ	2003-01-15	8	1	8	<=4	<=0.25	2/1	<=0.015	0.5	8	0.5	<=16	<=0.12/2.38	4	<=8	<=1	<=32
22458	Albany	Bovine	AZ	2003-01-15	4	2	<2	<=4	<=0.25	<=1/0.5	<=0.015	0.5	8	1	64	<=0.12/2.38	4	<=8	<=1	<=32
22459	Oranienburg	Bovine	AZ	2003-01-15	4	2	8	<=4	<=0.25	<=1/0.5	0.03	0.5	8	0.5	<=16	<=0.12/2.38	4	<=8	<=1	<=32
22460	Muenchen	Bovine	AZ	2003-01-15	4	1	8	<=4	<=0.25	2/1	<=0.015	0.5	8	0.5	64	<=0.12/2.38	4	<=8	2	<=32
22461	IIIa 41:z4	Reptile	AZ	2003-01-15	2	1	4	<=4	<=0.25	<=1/0.5	<=0.015	<=0.25	8	0.5	<=16	<=0.12/2.38	4	<=8	<=1	<=32
22464	Newport	Bovine	AZ	2003-01-15	>16	2	>32	>32	32	>32/16	<=0.015	1	8	>8	>512	0.5/9.5	>32	<=8	>32	>64
22476	Anatum	Equine	AZ	2003-01-15	4	1	>32	>32	<=0.25	16/8	<=0.015	>16	8	0.5	>512	>4/76	32	>64	>32	>64
22480	Uganda	Bovine	AZ	2003-01-15	>16	2	>32	>32	32	>32/16	0.03	16	8	>8	>512	0.25/4.75	>32	>64	>32	>64
22481	Albany	Bovine	AZ	2003-01-15	4	2	8	<=4	<=0.25	<=1/0.5	<=0.015	0.5	8	1	128	<=0.12/2.38	4	<=8	<=1	<=32
22483	Oranienburg	Equine	AZ	2003-01-15	8	2	4	<=4	<=0.25	<=1/0.5	0.03	0.5	8	1	32	<=0.12/2.38	8	<=8	<=1	<=32
22488	Typhimurium(O5-)	Bovine	AZ	2003-01-15	2	1	8	>32	<=0.25	16/8	<=0.015	0.5	8	1	>512	0.25/4.75	8	>64	>32	>64
22489	Newport	Bovine	AZ	2003-01-15	>16	2	>32	>32	16	>32/16	<=0.015	0.5	4	>8	>512	<=0.12/2.38	>32	<=8	>32	>64
22490	Typhimurium(O5-)	Chicken	AZ	2003-01-15	4	2	8	<=4	<=0.25	<=1/0.5	0.03	0.5	8	0.5	<=16	<=0.12/2.38	4	<=8	2	<=32
22491	Newport	Bovine	AZ	2003-01-15	>16	2	>32	>32	16	>32/16	<=0.015	0.5	4	>8	>512	<=0.12/2.38	>32	<=8	>32	>64
22495	Mbandaka	Swine	NC	2002-09-30	4	2	8	>32	<=0.25	<=1/0.5	<=0.015	0.5	8	0.5	>512	>4/76	4	<=8	<=1	<=32
22496	Typhimurium(O5-)	Swine	NC	2002-09-30	2	4	>32	>32	<=0.25	16/8	<=0.015	1	8	1	>512	<=0.12/2.38	4	<=8	>32	>64
22497	Mbandaka	Swine	NC	2002-09-30	4	2	4	>32	<=0.25	<=1/0.5	<=0.015	0.5	4	0.5	512	<=0.12/2.38	4	16	<=1	<=32
22498	Derby	Swine	NC	2002-10-03	4	2	>32	>32	<=0.25	<=1/0.5	<=0.015	1	4	1	>512	0.25/4.75	4	>64	2	>64
22499	Typhimurium(O5-)	Swine	NC	2002-10-03	2	1	>32	32	<=0.25	32/16	<=0.015	0.5	4	1	>512	0.5/9.5	4	<=8	>32	>64
22500	Typhimurium(O5-)	Swine	NC	2002-10-02	4	2	>32	>32	<=0.25	32/16	<=0.015	0.5	8	1	>512	0.25/4.75	4	<=8	>32	>64
22501	Choleraesuis	Swine	NC	2002-10-03	2	2	<2	>32	<=0.25	<=1/0.5	0.03	1	8	0.5	>512	0.25/4.75	<=2	<=8	<=1	>64
22502	Typhimurium(O5-)	Bovine	NC	2002-10-04	16	2	4	>32	<=0.25	8/4	<=0.015	0.5	4	1	>512	0.25/4.75	16	>64	>32	>64
22503	Muenster	Turkey	NC	2002-10-10	4	2	4	>32	<=0.25	8/4	<=0.015	>16	4	1	<=16	<=0.12/2.38	16	>64	>32	>64
22504	Muenster	Turkey	NC	2002-10-10	16	2	4	>32	<=0.25	16/8	<=0.015	>16	8	1	128	<=0.12/2.38	>32	>64	>32	>64
22505	Schwarzengrund	Swine	NC	2002-10-10	4	2	8	>32	<=0.25	2/1	0.03	0.5	16	1	>512	0.25/4.75	16	<=8	4	>64
22506	Kentucky	Chicken	NC	2002-10-03	4	2	4	>32	<=0.25	<=1/0.5	<=0.015	1	4	0.5	64	<=0.12/2.38	<=2	<=8	<=1	>64
22507	Choleraesuis	Swine	NC	2002-10-09	4	4	4	>32	<=0.25	16/8	0.03	2	8	2	>512	0.25/4.75	32	<=8	>32	>64
22508	Choleraesuis	Swine	NC	2002-10-15	4	4	8	>32	<=0.25	32/16	0.03	1	8	2	>512	0.25/4.75	16	<=8	>32	>64
22509	Typhimurium(O5-)	Swine	NC	2002-10-16	4	2	8	>32	<=0.25	2/1	<=0.015	1	8	1	>512	0.5/9.5	16	<=8	8	>64
22510	Enteritidis	Chicken	NC	2002-10-18	4	1	8	<=4	<=0.25	2/1	0.03	0.5	8	1	64	<=0.12/2.38	4	<=8	2	<=32
22511	Derby	Swine	NC	2002-10-30	8	4	8	>32	<=0.25	<=1/0.5	<=0.015	1	4	1	32	<=0.12/2.38	4	<=8	2	<=32
22512	Derby	Swine	NC	2002-10-24	4	2	8	>32	<=0.25	2/1	<=0.015	1	4	1	64	<=0.12/2.38	8	<=8	<=1	<=32
22513	Newport	Bovine	NC	2002-10-29	>16	2	>32	>32	8	>32/16	0.03	0.5	4	>8	>512	<=0.12/2.38	>32	>64	>32	>64
22514	Derby	Swine	NC	2002-10-30	8	4	8	<=4	<=0.25	<=1/0.5	<=0.015	1	8	1	32	<=0.12/2.38	8	<=8	<=1	<=32
22515	Typhimurium	Chicken	NC	2002-10-30	>16	2	8	<=4	16	>32/16	0.03	0.5	8	>8	32	<=0.12/2.38	>32	<=8	>32	<=32
22516	Kentucky	Chicken	NC	2002-10-30	>16	2	4	>32	16	>32/16	0.03	0.5	4	>8	32	<=0.12/2.38	>32	<=8	>32	64
22517	Heidelberg	Chicken	NC	2002-11-01	2	1	4	<=4	<=0.25	<=1/0.5	<=0.015	>16	8	0.5	>512	<=0.12/2.38	<=2	64 ??	2	>64
22518	Heidelberg	Chicken	NC	2002-11-04	>16	2	16	<=4	<=0.25	4/2	0.5	>16	>32	1	>512	<=0.12/2.38	32	<=8	8	>64
22519	Derby	Swine	NC	2002-11-08	4	2	8	>32	<=0.25	<=1/0.5	<=0.015	0.5	8	1	>512	0.25/4.75	4	<=8	4	>64
22520	Newport	Bovine	NC	2002-11-06	2	1	4	<=4	<=0.25	<=1/0.5	<=0.015	0.5	4	0.5	64	<=0.12/2.38	4	<=8	2	<=32
22521	Typhimurium(O5-)	Swine	NC	2002-11-07	4	2	>32	>32	<=0.25	16/8	<=0.015	1	4	0.5	>512	<=0.12/2.38	8	<=8	>32	>64
22522	Choleraesuis	Swine	NC	2002-11-14	4	16	8	>32	<=0.25	8/4	0.03	1	16	1	>512	<=0.12/2.38	16	<=8	>32	>64
22523	Heidelberg	Chicken	NC	2002-11-14	2	2	8	<=4	<=0.25	<=1/0.5	0.03	2	8	1	>512	<=0.12/2.38	4	<=8	2	<=32
22524	Newport	Bovine	NC	2002-11-15	>16	1	>32	>32	32	>32/16	<=0.015	<=0.25	4	>8	>512	0.25/4.75	>32	<=8	>32	>64
22525	Tennessee	Swine	NC	2002-11-14	4	1	8	<=4	<=0.25	<=1/0.5	<=0.015	1	4	1	64	<=0.12/2.38	4	<=8	<=1	<=32
22526	Typhimurium(O5-)	Swine	NC	2002-11-12	2	1	4	>32	0.5	16/8	0.03	0.5	8	1	>512	<=0.12/2.38	32	>64	>32	>64
22527	Typhimurium(O5-)	Bovine	NC	2002-11-18	4	16	4	<=4	<=0.25	<=1/0.5	0.03	1	4	1	64	<=0.12/2.38	4	16	2	<=32
22528	Senftenberg	Turkey	NC	2002-11-12	4	2	8	>32	<=0.25	<=1/0.5	<=0.015	0.5	4	1	32	<=0.12/2.38	4	<=8	2	<=32
22529	Typhimurium(O5-)	Swine	NC	2002-11-21	4	2	>32	32	<=0.25	16/8	0.03	0.5	4	1	>512	>4/76	4	<=8	>32	>64
22530	Typhimurium(O5-)	Swine	NC	2002-11-21	4	2	>32	>32	<=0.25	16/8	<=0.015	0.5	4	1	>512	0.25/4.75	8	<=8	>32	>64
22531	Heidelberg	Turkey	NC	2002-11-15	2	2	8	>32	<=0.25	<=1/0.5	<=0.015	0.5	8	0.5	32	<=0.12/2.38	<=2	>64	2	>64
22532	Enteritidis	Chicken	NC	2002-12-03	2	2	8	<=4	<=0.25	16/8	<=0.015	<=0.25	4	1	64	<=0.12/2.38	>32	<=8	>32	<=32
22533	Choleraesuis	Swine	NC	2002-12-04	4	4	8	>32	<=0.25	16/8	0.03	1	8	1	>512	0.5/9.5	32	<=8	>32	>64
22534	Newport	Bovine	NC	2002-12-03	2	2	4	<=4	<=0.25	<=1/0.5	<=0.015	0.5	4	0.5	64	<=0.12/2.38	4	<=8	2	<=32
22535	Choleraesuis	Swine	NC	2002-12-09	4	2	4	>32	<=0.25	8/4	0.03	0.5	8	1	>512	0.25/4.75	16	<=8	>32	>64
22536	Muenchen	Swine	NC	2002-12-10	2	2	8	>32	<=0.25	<=1/0.5	<=0.015	0.5	8	0.5	>512	>4/76 ??	4	<=8	2	64
22537	Typhimurium(O5-)	Swine	NC	2002-12-09	4	2	>32	>32	<=0.25	16/8	0.03	1	8	1	>512	0.25/4.75	4	<=8	>32	>64
22538	Choleraesuis	Swine	NC	2002-12-09	4	2	4	>32	<=0.25	<=1/0.5	<=0.015	1	4	0.5	>512	<=0.12/2.38	4	<=8	<=1	>64
22539	Muenchen	Swine	NC	2002-12-13	2	1	4	>32	<=0.25	<=1/0.5	<=0.015	0.5	4	0.5	>512	0.25/4.75	4	<=8	2	64
22540	Typhimurium(O5-)	Swine	NC	2002-12-10	2	1	>32	32	<=0.25	16/8	0.03	0.5	4	1	>512	0.25/4.75	4	<=8	>32	>64
22542	Kentucky	Bovine	NC	2002-12-16	2	1	8	<=4	<=0.25	<=1/0.5	<=0.015	0.5	4	0.5	512	<=0.12/2.38	4	<=8	<=1	<=32
22543	Saintpaul	Swine	NC	2002-12-18	4	1	>32	>32	<=0.25	2/1	0.03	<=0.25	4	1	>512	1/19	8	<=8	2	>64
22544	Typhimurium	Swine	NC	2002-12-31	2	1	>32	>32	<=0.25	8/4	0.03	0.5	16	1	>512	>4/76	8	<=8	>32	>64
22546	Typhimurium(O5-)	Swine	NC	2002-09-30	4	2	>32	32	<=0.25	16/8	<=0.015	0.5	4	1	>512	0.5/9.5	4	<=8	>32	>64
24204	Newport	Bovine	TN	2003-01-08	>16	2	>32	>32	16	>32/16	<=0.015	1	4	>8	>512	<=0.12/2.38	>32	>64	>32	>64
24205	Typhimurium(O5-)	Bovine	TN	2003-01-10	2	1	8	>32	<=0.25	16/8	0.03	0.5	8	1	>512	0.25/4.75	8	>64	>32	>64
24206	Anatum	Bovine	TN	2003-02-07	8	2	8	>32	<=0.25	>32/16	0.03	0.5	4	2	>512	0.5/9.5	32	>64	>32	>64
24207	Newport	Equine	TN	2003-02-11	4	1	8	<=4	<=0.25	<=1/0.5	<=0.015	0.5	4	1	128	<=0.12/2.38	4	<=8	2	<=32
24208	Schwarzengrund	Bovine	TN	2003-02-13	4	2	4	<=4	<=0.25	<=1/0.5	<=0.015	2	8	0.5	128	0.25/4.75	<=2	<=8	<=1	<=32
24209	Schwarzengrund	Bovine	TN	2003-02-13	8	2	4	<=4	<=0.25	<=1/0.5	<=0.015	1	4	0.5	256	0.25/4.75	<=2	<=8	<=1	<=32
24211	Typhimurium(O5-)	Equine	TN	2003-03-18	4	2	8	<=4	<=0.25	<=1/0.5	<=0.015	0.5	4	0.5	64	<=0.12/2.38	4	<=8	<=1	<=32
24212	Javiana	Equine	TN	2003-03-19	2	2	8	<=4	<=0.25	<=1/0.5	0.03	0.5	4	0.5	32	<=0.12/2.38	4	<=8	<=1	<=32
24315	Derby	Swine	MO	2001-12-07	4	2	4	>32	<=0.25	<=1/0.5	<=0.015	0.5	4	1	>512	<=0.12/2.38	4	<=8	2	>64
24316	Heidelberg	Swine	MO	2003-12-07	2	2	4	>32	<=0.25	<=1/0.5	<=0.015	0.5	8	1	32	<=0.12/2.38	<=2	>64	<=1	>64
24317	Heidelberg	Swine	MO	2003-12-07	4	1	8	>32	0.5	<=1/0.5	<=0.015	0.5	8	1	<=16	<=0.12/2.38	4	>64	2	>64
24318	Typhimurium(O5-)	Swine	MO	2001-11-27	2	1	>32	>32	<=0.25	16/8	<=0.015	0.5	4	1	>512	0.25/4.75	8	<=8	>32	64
24319	Typhimurium(O5-)	Swine	MO	2001-11-27	4	2	>32	>32	<=0.25	16/8	<=0.015	0.5	4	1	>512	<=0.12/2.38	4	<=8	>32	>64
24320	Give	Swine	MO	2001-11-02	2	2	4	>32	<=0.25	<=1/0.5	0.03	0.5	4	0.5	32	<=0.12/2.38	4	<=8	<=1	<=32
24321	Derby	Swine	MO	2001-11-02	4	2	8	>32	<=0.25	<=1/0.5	0.06	0.5	8	1	>512	<=0.12/2.38	4	<=8	<=1	>64
24322	Derby	Swine	MO	2002-02-01	8	2	8	>32	<=0.25	16/8	<=0.015	0.5	4	1	>512	<=0.12/2.38	32	<=8	>32	>64
24323	Derby	Swine	MO	2002-02-01	8	2	8	>32	<=0.25	8/4	<=0.015	1	4	1	>512	0.25/4.75	8	<=8	>32	>64
24324	Derby	Swine	MO	2002-02-01	4	2	4	>32	<=0.25	16/8	<=0.015	1	4	1	>512	<=0.12/2.38	16	<=8	>32	>64
24326	Derby	Swine	MO	2002-01-10	4	2	8	>32	<=0.25	<=1/0.5	<=0.015	1	4	0.5	>512	<=0.12/2.38	<=2	>64	<=1	>64
24327	Typhimurium(O5-)	Swine	MO	2002-01-07	4	2	>32	>32	<=0.25	32/16	<=0.015	1	4	1	>512	<=0.12/2.38	8	>64	>32	>64
24328	Agona	Swine	MO	2001-12-08	>16	2	>32	>32	16	>32/16	<=0.015	1	4	>8	>512	>4/76	>32	>64	>32	>64
24329	Agona	Swine	MO	2001-12-08	>16	2	>32	>32	16	>32/16	<=0.015	1	4	>8	>512	>4/76	>32	>64	>32	>64
24330	Agona	Swine	MO	2001-12-08	>16	1	>32	>32	32	>32/16	0.03	0.5	4	>8	>512	>4/76	>32	>64	>32	>64
24331	Anatum	Swine	MO	2001-10-24	4	1	8	<=4	<=0.25	32/16	<=0.015	>16	4	1	>512	>4/76	>32	32	>32	>64
24332	Muenchen	Swine	MO	2001-11-12	2	1	4	>32	<=0.25	8/4	<=0.015	>16 ??	4	1	>512	<=0.12/2.38	16	<=8	<=1	64
24334	Choleraesuis	Swine	MO	2002-04-02	2	2	4	>32	<=0.25	16/8	<=0.015	0.5	8	1	>512	<=0.12/2.38	32	<=8	>32	>64
24335	Heidelberg	Swine	MO	2002-04-02	>16	2	8	>32	32	>32/16	<=0.015	1	4	>8	>512 ??	0.25/4.75	>32	>64	>32	>64
24337	Give	Swine	MO	2002-03-05	2	2	4	>32	<=0.25	<=1/0.5	<=0.015	0.5	4	0.5	32	<=0.12/2.38	<=2	<=8	<=1	<=32
24339	Give	Swine	MO	2002-03-05	4	1	8	>32	<=0.25	2/1	<=0.015	0.5	8	1	256	<=0.12/2.38	4	<=8	2	<=32
24340	Worthington	Swine	MO	2002-03-25	4	2	8	>32	<=0.25	<=1/0.5	<=0.015	0.5	4	1	32	<=0.12/2.38	4	<=8	<=1	<=32
24341	Typhimurium(O5-)	Swine	MO	2002-02-15	4	2	>32	>32	<=0.25	2/1	<=0.015	0.5	4	1	>512	0.25/4.75	4	<=8	2	>64
24342	Derby	Swine	MO	2002-01-31	4	1	4	>32	1	<=1/0.5	<=0.015	1	4	1	>512	<=0.12/2.38	4	<=8	<=1	>64
24343	Derby	Swine	MO	2003-01-31	8	2	8	>32	<=0.25	16/8	<=0.015	0.5	4	0.5	>512	4/76	>32	<=8	>32 ??	>64
24344	Typhimurium	Swine	MO	2002-02-12	2	2	8	>32	<=0.25	16/8	0.03	0.5	8	1	>512	0.25/4.75	16	>64	>32	>64
24345	Heidelberg	Swine	MO	2002-01-30	2	2	8	>32	<=0.25	<=1/0.5	<=0.015	1	4	0.5	32	<=0.12/2.38	4	>64	2	>64
24346	Choleraesuis	Swine	MO	2002-04-02	2	2	4	>32	<=0.25	16/8	0.03	1	32	1	>512	0.25/4.75	32	<=8	>32	>64
24347	variant of Typhimurium	Swine	MO	2002-03-12	2	2	4	<=4	<=0.25	<=1/0.5	<=0.015	0.5	4	1	32	<=0.12/2.38	4	<=8	<=1	<=32
24349	Give	Swine	MO	2002-03-05	2	2	8	>32	<=0.25	<=1/0.5	<=0.015	0.5	8	1	128	0.25/4.75	<=2	<=8	<=1	<=32
24350	Typhimurium(O5-)	Turkey	MO	2002-04-13	>16	2	>32	>32	64	>32/16	0.5	>16	>32	>8	>512	<=0.12/2.38	>32	>64	>32	>64
24351	Hadar	Turkey	MO	2002-09-06	4	2	8	>32	<=0.25	2/1	<=0.015	0.5	8	1	64	<=0.12/2.38	4	<=8	4	>64
24352	Heidelberg	Turkey	MO	2002-08-23	>16	2	>32	>32	32	>32/16	<=0.015	0.5	8	>8	>512	>4/76	>32	<=8	>32	>64
24353	Agona	Turkey	MO	2002-09-23	>16	2	8	>32	16	>32/16	<=0.015	0.5	8	>8	64	<=0.12/2.38	>32	<=8	>32	<=32
24355	Senftenberg	Turkey	MO	2002-04-24	>16	4	8	<=4	<=0.25	32/16	0.03	>16	8	2	64	<=0.12/2.38	>32	64	>32	>64
24357	Saintpaul	Turkey	MO	2002-07-12	4	2	8	>32	<=0.25	<=1/0.5	<=0.015	0.5	4	1	64	<=0.12/2.38	4	<=8	<=1	<=32
24358	Bredeney	Turkey	MO	2002-06-17	>16	2	4	>32	32	>32/16	<=0.015	>16	4	>8	>512	0.25/4.75	>32	>64	>32	>64
24359	Heidelberg	Turkey	MO	2002-08-05	2	1	8	>32	<=0.25	<=1/0.5	<=0.015	>16	4	0.5	>512	<=0.12/2.38	4	>64	<=1	>64
24360	Senftenberg	Turkey	MO	2002-02-19	4	4	8	<=4	<=0.25	2/1	<=0.015	>16	8	1	>512	<=0.12/2.38	8	<=8	2	<=32
24361	Heidelberg	Swine	MO	2002-09-17	2	2	8	>32	<=0.25	<=1/0.5	<=0.015	0.5	8	1	32	<=0.12/2.38	4	>64	2	>64
24362	Typhimurium(O5-)	Swine	MO	2002-09-20	4	2	8	>32	<=0.25	16/8	<=0.015	>16	4	0.5	>512	>4/76	16	>64	>32	>64
24363	Typhimurium(O5-)	Swine	MO	2002-09-08	2	1	8	8	<=0.25	<=1/0.5	<=0.015	0.5	4	0.5	>512	>4/76	4	16	<=1	>64
24364	Worthington	Swine	MO	2002-05-14	4	1	8	32	<=0.25	<=1/0.5	<=0.015	0.5	4	0.5	<=16	<=0.12/2.38	4	>64	>32	64
24365	Typhimurium(O5-)	Swine	MO	2002-07-17	2	1	>32	>32	<=0.25	16/8	<=0.015	16	4	1	>512	>4/76	4	>64	>32	>64
24366	Typhimurium(O5-)	Swine	MO	2002-05-07	4	1	>32	32	<=0.25	16/8	0.03	0.5	8	1	>512	0.25/4.75	8	<=8	>32	>64
24374	Newport	Bovine	MO	2002-03-09	>16	2	>32	>32	8	32/16	0.03	>16	8	>8	>512	>4/76	>32	>64	>32	>64
24384	Bredeney	Turkey	MO	2002-02-17	2	2	4	32	<=0.25	<=1/0.5	0.03	>16	4	1	>512	<=0.12/2.38	4	>64	2	>64
24386	Heidelberg	Turkey	MO	2002-02-06	4	1	8	<=4	<=0.25	<=1/0.5	<=0.015	<=0.25	8	0.5	<=16	<=0.12/2.38	4	<=8	<=1	<=32
24388	Heidelberg	Turkey	MO	2002-02-16	4	2	16	<=4	<=0.25	<=1/0.5	0.03	0.5	8	2	<=16	<=0.12/2.38	8	<=8	2	<=32
24390	Heidelberg	Turkey	MO	2001-12-04	8	1	8	<=4	<=0.25	>32/16	<=0.015	>16	8	1	>512	0.5/9.5	>32	>64	8	>64
24391	Heidelberg	Turkey	MO	2001-12-04	4	2	8	<=4	<=0.25	2/1	<=0.015	>16	4	1	>512	<=0.12/2.38	8	16	4	>64
24392	Hadar	Turkey	MO	2001-12-03	2	2	4	32	<=0.25	8/4	<=0.015	2	4	0.5	>512	>4/76	32	<=8	8	64
24393	Heidelberg	Turkey	MO	2001-11-25	2	1	8	>32	<=0.25	<=1/0.5	0.03	<=0.25	4	0.5	<=16	<=0.12/2.38	<=2	>64	<=1	>64
24394	Heidelberg	Turkey	MO	2001-10-13	2	1	8	>32	<=0.25	<=1/0.5	<=0.015	>16	4	1	>512	<=0.12/2.38	4	>64	<=1	>64
24395	Montevideo	Turkey	MO	2002-02-17	4	2	4	<=4	<=0.25	<=1/0.5	<=0.015	>16	4	1	<=16	<=0.12/2.38	4	>64	2	>64
24396	IV 43:z4	Bovine	MO	2001-11-06	2	2	4	<=4	<=0.25	<=1/0.5	<=0.015	0.5	4	0.5	<=16	<=0.12/2.38	4	<=8	2	64
24397	Anatum	Bovine	MO	2001-10-10	4	1	4	8	<=0.25	<=1/0.5	0.03	0.5	4	1	512	1/19	4	32	<=1	<=32
24399	IV 43:z4	Bovine	MO	2001-11-06	2	2	8	32	<=0.25	8/4	<=0.015	0.5	4	0.5	>512	>4/76	4	<=8	<=1	64
24400	Newport	Bovine	MO	2001-10-30	>16	2	>32	>32	32	>32/16	<=0.015	0.5	4	>8	>512	<=0.12/2.38	>32	<=8	>32	>64
24401	Newport	Bovine	MO	2001-10-30	>16	1	>32	>32	32	>32/16	<=0.015	0.5	4	>8	>512	<=0.12/2.38	>32	<=8	>32	>64
24402	Typhimurium	Bovine	MO	2001-12-18	2	1	>32	>32	<=0.25	16/8	<=0.015	0.5	4	0.5	>512	0.25/4.75	4	<=8	>32	64
24403	Newport	Bovine	MO	2001-09-18	2	1	>32	>32	<=0.25	<=1/0.5	<=0.015	0.5	4	0.5	>512	<=0.12/2.38	4	>64	<=1	>64
24404	Typhimurium	Bovine	MO	2001-12-18	2	2	>32	32	<=0.25	16/8	<=0.015	0.5	4	0.5	>512	<=0.12/2.38	4	<=8	>32	64
24405	Braenderup	Bovine	MO	2001-09-12	4	2	8	<=4	<=0.25	<=1/0.5	0.03	0.5	8	1	<=16	<=0.12/2.38	8	<=8	<=1	<=32
24406	Litchfield	Bovine	MO	2001-12-05	4	1	4	<=4	<=0.25	<=1/0.5	0.03	<=0.25	4	1	32	<=0.12/2.38	4	<=8	2	<=32
28292	Typhimurium	Swine	MO	2002-11-21	2	2	>32	32	<=0.25	8/4	<=0.015	0.5	4	0.5	>512	0.5/9.5	4	>64	>32	64
28293	Anatum	Swine	MO	2002-10-07	2	2	4	32	<=0.25	<=1/0.5	<=0.015	0.5	4	1	<=16	<=0.12/2.38	4	<=8	<=1	<=32
28294	Choleraesuis	Swine	MO	2002-10-21	2	2	4	<=4	<=0.25	<=1/0.5	0.03	1	8	1	>512	<=0.12/2.38	4	<=8	2	>64
28295	Choleraesuis	Swine	MO	2002-10-21	2	2	4	16	<=0.25	<=1/0.5	0.03	0.5	8	0.5	>512	<=0.12/2.38	4	<=8	2	>64
28296	Choleraesuis	Swine	MO	2002-10-21	2	1	4	<=4	<=0.25	<=1/0.5	0.03	0.5	8	0.5	>512	<=0.12/2.38	4	<=8	<=1	>64
28297	Typhimurium(O5-)	Swine	MO	2002-11-14	2	2	8	>32	<=0.25	<=1/0.5	<=0.015	<=0.25	4	0.5	>512	<=0.12/2.38	4	<=8	<=1	>64
28298	Typhimurium(O5-)	Swine	MO	2002-11-14	4	1	8	>32	<=0.25	8/4	<=0.015	0.5	4	1	>512	0.25/4.75	4	<=8	>32	>64
28299	Lille	Swine	MO	2002-11-14	4	2	8	>32	<=0.25	4/2	<=0.015	0.5	4	1	>512	0.25/4.75	4	<=8	>32	64
28300	Typhimurium(O5-)	Swine	MO	2002-10-17	<0.5	<0.5	<2	32	<=0.25	16/8	0.03	0.5	4	1	>512	0.25/4.75	4	<=8	>32	64
28301	Typhimurium(O5-)	Swine	MO	2002-11-09	2	2	8	>32	<=0.25	8/4	<=0.015	0.5	4	1	>512	<=0.12/2.38	16	<=8	>32	>64
28302	Typhimurium	Swine	MO	2002-08-23	4	2	4	>32	<=0.25	8/4	<=0.015	0.5	4	0.5	>512	0.25/4.75	16	>64	>32	>64
28303	Heidelberg	Swine	MO	2002-10-07	4	1	4	>32	<=0.25	4/2	<=0.015	<=0.25	4	0.5	<=16	<=0.12/2.38	4	>64	<=1	64
28304	Heidelberg	Swine	MO	2002-10-07	2	2	4	>32	<=0.25	<=1/0.5	<=0.015	<=0.25	4	0.5	64	<=0.12/2.38	4	>64	<=1	>64
28305	Heidelberg	Swine	MO	2003-10-07	2	1	8	>32	<=0.25	<=1/0.5	<=0.015	<=0.25	4	0.5	32	<=0.12/2.38	4	>64	2	>64
28306	Typhimurium	Swine	MO	2002-07-19	4	2	8	>32	<=0.25	16/8	<=0.015	0.5	8	1	>512	0.25/4.75	16	>64	>32	>64
28307	Typhimurium	Swine	MO	2002-07-19	2	2	4	>32	<=0.25	16/8	<=0.015	1	4	0.5	>512	0.25/4.75	16	>64	>32	>64
28308	Typhimurium	Swine	MO	2002-07-19	2	2	8	>32	<=0.25	16/8	<=0.015	0.5	4	1	>512	0.25/4.75	16	>64	>32	>64
28309	Typhimurium	Swine	MO	2002-07-19	2	2	4	>32	<=0.25	16/8	<=0.015	1	4	0.5	>512	0.25/4.75	16	>64	>32	>64
28310	Typhimurium	Swine	MO	2002-07-19	2	2	>32	>32	<=0.25	16/8	<=0.015	0.5	4	0.5	>512	0.25/4.75	16	>64	>32	>64
28311	Derby	Swine	MO	2002-12-21	2	2	8	>32	<=0.25	<=1/0.5	<=0.015	1	4	0.5	>512	0.25/4.75	4	>64	<=1	>64
28312	Derby	Swine	MO	2002-12-21	4	2	8	>32	<=0.25	<=1/0.5	<=0.015	1	4	1	>512	0.25/4.75	4	>64	<=1	>64
28313	Newport	Swine	MO	2002-12-26	2	1	4	<=4	<=0.25	<=1/0.5	<=0.015	<=0.25	4	1	64	<=0.12/2.38	4	<=8	2	<=32
28314	Newport	Swine	MO	2002-12-26	2	1	4	<=4	<=0.25	<=1/0.5	<=0.015	<=0.25	8	1	32	<=0.12/2.38	4	<=8	<=1	<=32
28315	Newport	Swine	MO	2002-12-26	2	1	8	<=4	<=0.25	<=1/0.5	<=0.015	<=0.25	4	0.5	64	<=0.12/2.38	<=2	<=8	<=1	<=32
28316	Derby	Swine	MO	2002-11-20	8	2	8	<=4	<=0.25	<=1/0.5	<=0.015	1	4	1	>512	<=0.12/2.38	4	<=8	<=1	>64
28317	Derby	Swine	MO	2002-11-20	4	1	8	<=4	<=0.25	<=1/0.5	<=0.015	0.5	8	1	>512	<=0.12/2.38	4	<=8	2	>64
28318	Agona	Swine	MO	2002-11-20	4	32	>32	>32	16	>32/16	<=0.015	>16	4	>8	>512	>4/76	>32	>64	>32	>64
28319	Agona	Swine	MO	2002-11-20	4	32	>32	>32	32	>32/16	<=0.015	>16	8	>8	>512	>4/76	>32	>64	>32	>64
28320	Derby	Swine	MO	2002-12-06	4	2	8	>32	<=0.25	<=1/0.5	<=0.015	1	4	1	>512	0.25/4.75	4	>64	<=1	>64
28321-a	Typhimurium(O5-)	Swine	MO	2002-12-19	2	1	>32	>32	<=0.25	32/16	<=0.015	>16	4	1	>512	>4/76	32	>64	>32	>64
28321-b	Typhimurium(O5-)	Swine	MO	2002-12-19	2	2	>32	32	<=0.25	16/8	0.06	0.5	4	1	>512	0.25/4.75	4	<=8	>32	64
28322	Heidelberg	Swine	MO	2002-12-31	>16	2	32	>32	32	>32/16	<=0.015	>16	4	>8	>512	>4/76	>32	>64	>32	>64
28323	Heidelberg	Swine	MO	2002-12-31	2	2	8	>32	<=0.25	<=1/0.5	<=0.015	1	4	0.5	32	<=0.12/2.38	<=2	>64	<=1	64
28325	Heidelberg	Swine	MO	2002-12-31	>16	1	32	>32	8	>32/16	<=0.015	>16	8	>8	>512	>4/76	>32	>64	>32	>64
28326	Choleraesuis	Swine	MO	2003-02-17	2	1	2	>32	<=0.25	4/2	<=0.015	<=0.25	4	1	>512	0.25/4.75	4	<=8	>32	>64
28327	Typhimurium	Swine	MO	2003-03-24	2	1	4	>32	<=0.25	16/8	<=0.015	0.5	8	1	>512	0.25/4.75	16	>64	>32	>64
28328	Typhimurium(O5-)	Swine	MO	2003-01-07	2	1	>32	>32	<=0.25	16/8	<=0.015	>16	4	0.5	>512	>4/76	32	>64	>32	>64
28329	Choleraesuis	Swine	MO	2003-01-16	2	1	8	>32	<=0.25	8/4	<=0.015	0.5	8	1	>512	0.25/4.75	8	<=8	>32	>64
28330	Typhimurium	Swine	MO	2003-01-19	2	1	>32	16	<=0.25	16/8	<=0.015	1	4	1	>512	<=0.12/2.38	4	>64	>32	64
28331	Anatum	Swine	MO	2003-01-23	4	2	8	32	<=0.25	2/1	<=0.015	0.5	4	0.5	<=16	<=0.12/2.38	4	<=8	2	<=32
28332	Typhimurium(O5-)	Swine	MO	2003-03-18	2	2	>32	>32	<=0.25	16/8	<=0.015	1	4	1	>512	0.25/4.75	4	<=8	>32	>64
28333	Typhimurium(O5-)	Swine	MO	2003-03-18	2	2	>32	32	<=0.25	16/8	<=0.015	0.5	4	1	>512	>4/76	4	>64	>32	>64
28334	Typhimurium(O5-)	Swine	MO	2003-03-18	4	1	>32	32	<=0.25	16/8	<=0.015	0.5	4	0.5	>512	<=0.12/2.38	8	<=8	>32	64
28335	Choleraesuis	Swine	MO	2003-02-07	4	2	32	>32	<=0.25	2/1	0.03	2	8	0.5	>512	1/19	4	<=8	>32	>64
28336	Agona	Swine	MO	2003-02-08	>16	2	>32	>32	16	>32/16	<=0.015	0.5	4	>8	>512	>4/76	>32	<=8	>32	>64
28337	Agona	Swine	MO	2003-02-08	>16	2	>32	>32	32	>32/16	<=0.015	0.5	4	>8	>512	>4/76	>32	<=8	>32	>64
28338	Choleraesuis	Swine	MO	2003-02-18	2	2	8	>32	<=0.25	8/4	<=0.015	0.5	8	1	>512	0.25/4.75	4	<=8	>32	>64
28339	Muenchen	Swine	MO	2003-03-08	2	1	8	<=4	<=0.25	<=1/0.5	<=0.015	0.5	4	1	64	<=0.12/2.38	4	<=8	<=1	<=32
28340	Heidelberg	Swine	MO	2003-03-27	2	1	8	>32	<=0.25	<=1/0.5	<=0.015	0.5	4	0.5	32	<=0.12/2.38	4	>64	<=1	64
28342	Heidelberg	Swine	MO	2003-03-27	2	2	8	>32	<=0.25	<=1/0.5	<=0.015	<=0.25	8	1	32	<=0.12/2.38	4	>64	4	64
28343	Cubana	Swine	MO	2003-04-16	4	1	8	<=4	<=0.25	<=1/0.5	<=0.015	<=0.25	4	0.5	64	<=0.12/2.38	4	<=8	<=1	<=32
28344	Worthington	Swine	MO	2003-04-15	4	2	8	<=4	<=0.25	<=1/0.5	<=0.015	0.5	4	1	<=16	<=0.12/2.38	4	<=8	<=1	<=32
28347	Anatum	Swine	MO	2002-07-15	8	2	8	32	<=0.25	<=1/0.5	<=0.015	<=0.25	4	1	64	<=0.12/2.38	4	<=8	<=1	<=32
28348	Typhimurium(O5-)	Swine	MO	2002-09-30	4	1	8	>32	<=0.25	8/4	<=0.015	0.5	4	1	>512	0.25/4.75	8	>64	>32	>64
30144	Derby	Swine	NC	2003-03-03	4	2	8	<=4	<=0.25	<=1/0.5	<=0.015	0.5	4	0.5	<=16	<=0.12/2.38	4	<=8	<=1	<=32
30145	Heidelberg	Chicken	NC	2003-03-05	1	1	8	<=4	<=0.25	16/8	<=0.015	<=0.25	4	0.5	<=16	<=0.12/2.38	32	<=8	>32	<=32
30146	Typhimurium	Chicken	NC	2003-03-10	4	2	>32	>32	<=0.25	16/8	<=0.015	0.5	4	1	>512	0.25/4.75	4	<=8	>32	>64
30147	Typhimurium	Swine	NC	2003-03-07	2	2	>32	16	<=0.25	16/8	<=0.015	1	4	1	>512	0.25/4.75	4	<=8	>32	64
30148	Worthington	Swine	NC	2003-03-24	4	1	>32	32	<=0.25	<=1/0.5	<=0.015	<=0.25	4	1	>512	<=0.12/2.38	4	<=8	<=1	>64
30149	Typhimurium(O5-)	Swine	NC	2003-03-25	2	1	>32	32	<=0.25	16/8	<=0.015	0.5	4	<=0.12	>512	<=0.12/2.38	4	<=8	>32	>64
30150	Typhimurium(O5-)	Swine	NC	2003-03-18	2	1	>32	>32	<=0.25	16/8	<=0.015	1	4	1	>512	0.25/4.75	4	<=8	>32	>64
30151	Heidelberg	Swine	NC	2003-03-24	>16	2	16	>32	8	>32/16	0.03	0.5	4	>8	<=16	<=0.12/2.38	>32	>64	>32	>64
30152	Worthington	Swine	NC	2003-03-25	4	2	8	32	<=0.25	<=1/0.5	<=0.015	0.5	4	1	<=16	<=0.12/2.38	4	<=8	<=1	<=32
30153	Typhimurium(O5-)	Swine	NC	2003-03-21	4	2	>32	16	<=0.25	16/8	<=0.015	0.5	4	1	>512	0.25/4.75	4	<=8	>32	64
30154	Derby	Swine	NC	2003-03-25	4	2	8	>32	<=0.25	<=1/0.5	<=0.015	0.5	4	0.5	>512	<=0.12/2.38	4	<=8	<=1	>64
30155	Derby	Swine	NC	2003-03-28	4	4	>32	>32	<=0.25	16/8	<=0.015	>16	4	0.5	>512	<=0.12/2.38	16	>64	>32	>64
30156	Derby	Swine	NC	2003-04-22	2	2	>32	>32	<=0.25	8/4	<=0.015	>16	4	0.5	>512	<=0.12/2.38	16	>64	>32	>64
30158	Typhimurium	Bovine	NC	2003-04-16	2	1	4	<=4	<=0.25	<=1/0.5	<=0.015	<=0.25	4	0.5	64	<=0.12/2.38	8	<=8	<=1	<=32
30159	Muenchen	Swine	NC	2003-04-22	2	1	<2	32	<=0.25	<=1/0.5	<=0.015	1	4	0.5	>512	<=0.12/2.38	4	<=8	<=1	64
30160	Choleraesuis	Swine	NC	2003-04-29	2	2	4	>32	<=0.25	16/8	0.03	0.5	8	1	>512	0.25/4.75	32	<=8	>32	>64
30161	Typhimurium(O5-)	Swine	NC	2003-04-29	2	4	>32	16	<=0.25	16/8	0.03	1	4	1	>512	0.5/9.5	4	<=8	>32	>64
30162	Choleraesuis	Swine	NC	2003-04-28	2	8	4	>32	<=0.25	8/4	<=0.015	1	8	1	>512	<=0.12/2.38	32	<=8	>32	>64
30163	Choleraesuis	Swine	NC	2003-04-22	2	8	4	>32	<=0.25	8/4	0.03	1	8	1	<=16	<=0.12/2.38	16	<=8	>32	>64
30164	Choleraesuis	Swine	NC	2003-05-01	2	8	4	>32	<=0.25	16/8	0.03	1	8	1	>512	2/38	32	<=8	>32	>64
30165	Saintpaul	Turkey	NC	2003-04-22	4	<0.5	16	<=4	<=0.25	16/8	0.03	8	8	2	>512	0.5/9.5	>32	32	>32	<=32
30166	Heidelberg	Turkey	NC	2003-05-15	2	1	4	>32	<=0.25	16/8	<=0.015	16	4	1	>512	<=0.12/2.38	16	>64	>32	>64
30167	Choleraesuis	Swine	NC	2003-05-16	2	2	4	>32	<=0.25	8/4	0.03	0.5	8	1	>512	0.25/4.75	32	<=8	>32	>64
30168	Schwarzengrund	Turkey	NC	2003-05-15	4	1	8	>32	<=0.25	16/8	0.03	16	8	2	>512	<=0.12/2.38	32	<=8	>32	>64
30169	Typhimurium(O5-)	Turkey	NC	2003-05-16	2	1	>32	>32	<=0.25	16/8	0.5	>16	32	1	>512	0.25/4.75	4	<=8	>32	>64
30170	Worthington	Swine	NC	2003-05-16	4	1	8	>32	<=0.25	<=1/0.5	<=0.015	>16	4	0.5	>512	<=0.12/2.38	4	<=8	<=1	>64
30171	Newport	Bovine	NC	2003-05-28	>16	2	>32	>32	32	>32/16	<=0.015	>16	4	>8	>512	>4/76	>32	>64	>32	>64
30172	Kentucky	Chicken	NC	2003-04-30	4	1	4	>32	<=0.25	<=1/0.5	<=0.015	0.5	4	0.5	32	<=0.12/2.38	<=2	<=8	<=1	>64
30173	Java	Bovine	NC	2003-06-03	2	2	4	<=4	<=0.25	<=1/0.5	<=0.015	<=0.25	4	0.5	32	<=0.12/2.38	<=2	<=8	2	<=32
30174	Java	Swine	NC	2003-06-05	2	1	8	<=4	<=0.25	<=1/0.5	<=0.015	<=0.25	4	0.5	32	<=0.12/2.38	4	<=8	<=1	<=32
30175	Choleraesuis	Swine	NC	2003-06-05	2	2	8	>32	<=0.25	16/8	0.03	0.5	8	1	>512	0.25/4.75	16	<=8	>32	>64
30176	Bovismorbificans	Swine	NC	2003-06-05	16	2	4	>32	<=0.25	<=1/0.5	0.03	0.5	4	1	>512	<=0.12/2.38	8	<=8	2	<=32
30177	Kentucky	Chicken	NC	2003-05-28	4	1	>32	>32	<=0.25	8/4	<=0.015	<=0.25	4	0.5	>512	<=0.12/2.38	4	>64 ??	>32	>64
30178	Heidelberg	Swine	NC	2003-06-12	2	2	8	>32	<=0.25	<=1/0.5	<=0.015	0.5	8	1	64	<=0.12/2.38	4	>64	<=1	>64
31290	Typhimurium(O5-)	Swine	TN	2003-06-17	2	1	>32	32	£0.25	16	£0.015	£0.25	4	0.5	>512	£0.12	4	£8	>32	>64
31291	Johannesburg	Bovine	TN	2003-04-25	2	2	8	16	£0.25	£1	£0.015	£0.25	4	0.5	128	£0.12	4	£8	£1	£32
31292	Typhimurium	Equine	TN	2003-05-27	2	1	8	£4	£0.25	£1	£0.015	0.5	4	0.5	32	£0.12	4	£8	£1	£32
31293	Typhimurium(O5-)	Bovine	TN	2003-05-21	2	1	8	>32	£0.25	16	£0.015	£0.25	4	1	>512	0.25	16	>64	>32	>64
31294	Typhimurium	Equine	TN	2003-06-17	2	1	>32	8	£0.25	8	£0.015	£0.25	4	0.5	>512	£0.12	4	£8	>32	£32
31295	Newport	Bovine	TN	2003-06-26	>16	£0.5	>32	>32	16	>32	£0.015	>16	4	>8	>512	£0.12	>32	>64	>32	>64
31296	Typhimurium	Equine	TN	2003-07-18	2	1	8	£4	£0.25	£1	£0.015	£0.25	4	1	64	£0.12	4	£8	£1	£32
31297	Typhimurium(O5-)	Bovine	TN	2003-07-15	2	2	8	>32	£0.25	8	£0.015	£0.25	4	0.5	>512	0.25	8	>64	>32	>64
31298	Tennessee	Bovine	TN	2003-07-17	4	2	8	£4	£0.25	£1	£0.015	0.5	4	1	64	£0.12	4	£8	£1	£32
31299	Typhimurium	Equine	TN	2003-08-22	2	1	8	£4	£0.25	£1	£0.015	£0.25	4	0.5	32	£0.12	4	£8	£1	£32
31300	Muenchen	Bovine	TN	2003-08-28	2	2	8	£4	£0.25	£1	£0.015	£0.25	4	0.5	32	£0.12	4	£8	2	£32
31301	Newport	Swine	TN	2003-09-12	2	1	8	£4	£0.25	£1	£0.015	£0.25	4	1	64	£0.12	4	£8	2	£32
31302	Anatum	Caprine	TN	2003-09-17	4	1	8	£4	£0.25	£1	£0.015	£0.25	4	1	64	£0.12	4	£8	£1	£32
31303	Reading	Bovine	TN	2003-09-23	>16	1	>32	>32	16	>32	£0.015	>16	4	>8	>512	£0.12	>32	>64	>32	>64
31304	Norwich	Equine	TN	2003-09-30	2	1	8	£4	£0.25	£1	0.03	0.5	4	0.5	64	£0.12	£2	£8	£1	£32
31305	Kentucky	Bovine	TN	2003-10-07	8	2	8	>32	£0.25	£1	£0.015	1	4	1	64	£0.12	4	£8	£1	£32
31307	Agona	Bovine	TN	2003-10-27	4	1	>32	>32	£0.25	8	£0.015	16	4	1	>512	0.25	16	>64	>32	>64
31308	Hartford	Bovine	TN	2003-11-11	2	2	8	£4	£0.25	£1	£0.015	0.5	4	0.5	£16	£0.12	£2	£8	£1	£32
31309	Typhimurium	Bovine	TN	2003-05-17	2	2	8	£4	£0.25	£1	£0.015	£0.25	4	0.5	64	£0.12	4	£8	£1	£32
33814	Reading	Chicken	NC	2004-01-16	4	2	8	>32	<0.25	16/8	0.03	0.5	4	1	>256	<0.12/2.38		<8	>32	<32
33815	Saintpaul	Chicken	NC	2004-01-09	4	1	8	<4	<0.25	16/8	<0.015	>16	4	1	>256	0.25/4.75		64	>32	>64
33816	Muenster	Chicken	NC	2004-01-08	4	2	8	>32	1	<1/0.5	0.06	>16	4	1	>256	<0.12/2.38		>64	<1	64
33817	Choleraesuis	Swine	NC	2004-02-25	4	4	4	>32	0.5	16/8	0.06	0.5	8	1	>256	0.25/4.75		<8	>32	>64
33818	Typhimurium(O5-)	Swine	NC	2004-01-07	2	2	>32	>32	<0.25	16/8	<0.015	1	4	1	>256	0.5/9.5		<8	>32	>64
33819	Agona	Swine	NC	2004-01-09	4	1	8	>32	<0.25	<1/0.5	<0.015	>16	4	1	>256	0.25/4.75		>64	<1	>64
33821	Typhimurium(O5-)	Swine	NC	2004-02-02	4	2	>32	32	<0.25	16/8	0.03	0.5	8	1	>256	0.25/4.75		<8	>32	>64
33822	Anatum	Swine	NC	2004-01-29	>32	4	>32	>32	32	32/16	0.06	2	8	>8	>256	0.25/4.75		>64	>32	>64
33823	Choleraesuis	Swine	NC	2004-02-02	>32	8	>32	>32	16	32/16	0.06	8	>32	>8	>256	>4/76		>64	>32	>64
33824	Choleraesuis	Swine	NC	2004-01-30	4	4	8	>32	4	16/8	<0.015	1	32	>8	>256	>4/76		>64	>32	>64
33825	Senftenberg	Swine	NC	2004-02-10	8	4	8	>32	<0.25	8/4	<0.015	>16	4	1	>256	0.25/4.75		>64	>32	>64
33826	Typhimurium(O5-)	Swine	NC	2004-02-03	2	2	>32	32	<0.25	16/8	<0.015	1	4	0.5	>256	0.25/4.75		<8	>32	64
33827	Derby	Swine	NC	2004-02-04	8	2	8	>32	16	<1/0.5	0.03	0.5	8	4	>256	0.25/4.75		64	32	>64
33828	Typhimurium(O5-)	Swine	NC	2004-02-05	4	2	>32	>32	<0.25	16/8	<0.015	0.5	4	1	>256	0.25/4.75		<8	>32	64
33829	Choleraesuis	Swine	NC	2004-02-10	2	4	4	>32	<0.25	8/4	<0.015	0.5	8	1	>256	0.5/9.5		<8	>32	>64
33830	Typhimurium(O5-)	Swine	NC	2004-02-19	2	4	>32	>32	<0.25	16/8	<0.015	1	4	0.5	>256	0.25/4.75		<8	>32	>64
33831	Typhimurium	Bovine	AZ	2004-03-11	>32	2	>32	>32	64	>32/16	0.015	1	4	>8	>256	>4/76		>64	>32	>64
33832	Typhimurium	Bovine	AZ	2004-03-11	>32	1	>32	>32	16	>32/16	0.03	<0.25	4	>8	>256	0.25/4.75		<8	>32	>64
33833	Typhimurium	Bovine	AZ	2004-03-11	>32	4	>32	>32	16	>32/16	0.06	0.5	4	>8	>256	0.5/9.5		>64	>32	>64
33834	Typhimurium	Bovine	AZ	2004-03-11	32	2	>32	>32	32	>32/16	<0.015	0.5	4	>8	>256	0.25/4.75		>64	>32	>64
33836	Worthington	Bovine	AZ	2004-03-11	>32	2	>32	>32	16	32/16	0.03	>16	8	>8	>256	>4/76		>64	>32	>64
33837	Uganda	Bovine	AZ	2004-03-11	>32	2	>32	>32	32	>32/16	0.03	>16	4	>8	>256	0.25/4.75		>64	>32	>64
33838	Gaminara	Bovine	AZ	2004-03-11	16	4	>32	>32	16	32/16	0.03	1	8	>8	>256	<0.12/2.38		64	>32	<32
33839	Kentucky	Chicken	AZ	2004-03-11	2	4	8	>32	<0.25	<1/0.5	<0.015	<0.25	4	1	>256	<0.12/2.38		<8	<1	>64
34503	Typhimurium(O5-)	Swine	NC	2004-03-04	2	4	>32	32	<0.25	16/8	<0.015	0.5	4	1	>256	0.25/4.75		<8	>32	64
34504	Mbandaka	Swine	NC	2004-03-04	4	2	16	>32	<0.25	2/1	<0.015	0.5	4	1	>256	>4/76		<8	2	<32
34505	Mbandaka	Swine	NC	2004-03-04	2	2	>32	>32	<0.25	16/8	<0.015	0.5	4	1	>256	0.25/4.75		<8	>32	>64
34506	Typhimurium(O5-)	Swine	NC	2004-03-04	2	2	>32	>32	4	16/8	<0.015	0.5	4	8	>256	0.25/4.75		<8	>32	>64
34507	Choleraesuis	Swine	NC	2004-03-04	>32	8	>32	>32	16	32/16	<0.015	2	8	>8	>256	<0.12/2.38		>64	>32	>64
34508	Choleraesuis	Swine	NC	2004-03-04	2	8	8	>32	<0.25	16/8	0.06	2	32	4	>256	2/38		<8	>32	>64
34510	Heidelberg	Swine	NC	2004-03-04	2	4	>32	>32	<0.25	16/8	0.03	>16	4	1	>256	0.25/4.75		>64	>32	>64
34511	Typhimurium	Chicken	NC	2004-03-04	>32	4	4	<4	16	>32/16	<0.015	<0.25	4	>8	>256	<0.12/2.38		<8	>32	<32
34512	Oranienburg	Chicken	NC	2004-03-04	4	4	8	16	<0.25	<1/0.5	0.03	0.5	8	1	>256	<0.12/2.38		<8	<1	<32
34513	Typhimurium(O5-)	Swine	NC	2004-03-04	2	8	32	32	<0.25	16/8	<0.015	0.5	4	1	>256	0.25/4.75		<8	>32	>64
34514	Senftenberg	Turkey	NC	2004-03-04	4	4	8	>32	<0.25	32/16	<0.015	>16	4	1	>256	>4/76		>64	>32	>64
34515	Typhimurium(O5-)	Turkey	NC	2004-03-04	8	2	8	<4	<0.25	8/4	<0.015	>16	2	1	>256	<0.12/2.38		32	>32	>64
34516	Schwarzengrund	Turkey	NC	2004-03-04	4	2	8	>32	<0.25	8/4	<0.015	>16	4	1	>256	<0.12/2.38		16	>32	>64
34517	Derby	Swine	NC	2004-03-04	8	2	16	<4	<0.25	2/1	<0.015	0.5	8	2	>256	2/38		<8	2	<32
34518	Typhimurium(O5-)	Swine	NC	2004-03-04	2	4	>32	>32	<0.25	16/8	<0.015	4	4	4	>256	<0.12/2.38		<8	>32	>64
34519	Newport	Bovine	NC	2004-03-04	8	4	>32	>32	<0.25	16/8	<0.015	>16	4	>8	>256	>4/76		>64	>32	>64
34521	Typhimurium(O5-)	Swine	NC	2004-03-04	4	2	>32	32	<0.25	16/8	<0.015	0.5	4	0.5	>256	0.25/4.75		<8	>32	>64
34522	Heidelberg	Turkey	NC	2004-03-04	2	2	4	<4	<0.25	<1/0.5	<0.015	>16	4	1	>256	<0.12/2.38		>64	2	>64
34523	Typhimurium(O5-)	Swine	NC	2004-03-04	4	2	>32	>32	<0.25	16/8	<0.015	1	4	1	>256	0.25/4.75		<8	>32	>64
34524	Anatum	Swine	NC	2004-03-04	>32	1	8	<4	32	>32/16	<0.015	0.5	4	>8	>256	<0.12/2.38		<8	>32	<32
34525	Typhimurium(O5-)	Swine	NC	2004-03-04	2	2	>32	32	<0.25	16/8	<0.015	0.5	4	0.5	>256	0.25/4.75		<8	>32	>64
34526	Muenster	Turkey	NC	2004-03-04	8	4	>32	>32	<0.25	16/8	<0.015	>16	4	1	>256	<0.12/2.38		>64	>32	>64
34527	Typhimurium(O5-)	Swine	NC	2004-04-04	2	2	>32	>32	<0.25	16/8	<0.015	0.5	4	1	>256	0.25/4.75		<8	>32	>64
34528	Typhimurium(O5-)	Swine	NC	2004-04-04	2	2	>32	32	<0.25	16/8	<0.015	0.5	4	1	>256	0.25/4.75		<8	>32	>64
34529	Typhimurium(O5-)	Swine	NC	2004-04-04	4	2	>32	32	<0.25	16/8	0.12	1	4	0.5	>256	<0.12/2.38		<8	>32	>64
34530	Newport	Bovine	NC	2004-04-04	>32	2	>32	>32	64	>32/16	<0.015	>16	4	>8	>256	>4/76		>64	>32	>64
34531	Typhimurium(O5-)	Swine	NC	2004-04-04	2	2	>32	>32	<0.25	16/8	<0.015	0.5	4	1	>256	<0.12/2.38		<8	>32	64
34532	Typhimurium(O5-)	Swine	NC	2004-04-04	2	2	>32	32	<0.25	16/8	<0.015	0.5	4	1	>256	<0.12/2.38		<8	>32	>64
34533	Typhimurium(O5-)	Swine	NC	2004-04-04	2	1	>32	>32	<0.25	16/8	0.03	1	4	1	>256	0.25/4.75		<8	>32	>64
34534	Typhimurium(O5-)	Turkey	NC	2004-04-04	4	4	>32	32	<0.25	16/8	0.03	2	4	1	>256	0.25/4.75		<8	>32	>64
34535	Typhimurium(O5-)	Swine	NC	2004-04-04	2	2	>32	32	<0.25	16/8	<0.015	0.5	4	1	>256	<0.12/2.38		<8	>32	>64
34537	Typhimurium(O5-)	Swine	NC	2004-04-04	2	1	>32	>32	<0.25	8/4	<0.015	0.5	4	0.5	>256	0.25/4.75		>64	>32	>64
34538	Typhimurium(O5-)	Swine	NC	2004-04-04	2	2	>32	32	<0.25	16/8	<0.015	1	4	1	>256	0.5/9.5		<8	>32	>64
34539	Newport	Bovine	NC	2004-04-04	2	2	8	8	<0.25	4/2	<0.015	0.5	4	0.5	>256	<0.12/2.38		<8	<1	64
34540#	Choleraesuis	Swine	NC	2004-04-04
34541	Derby	Swine	NC	2004-04-04	4	4	8	<4	<0.25	8/4	<0.015	2	4	0.5	>256	<0.12/2.38		16	>32	<32
34974	Mbandaka	Bovine	AZ	2004-06-14	4	2	8	<4	<0.25	<1/0.5	<0.015	0.5	4	0.5	64	<0.12/2.38		<8	<1	<32
34976	Montevideo	Bovine	AZ	2004-06-14	4	2	8	<4	<0.25	2/1	0.03	0.5	4	1	>256	<0.12/2.38		<8	2	<32
34978	Oranienburg	Caprine	AZ	2004-06-14	4	2	8	<4	<0.25	<1/0.5	<0.015	0.5	4	1	128	<0.12/2.38		<8	<1	<32
34979	Typhimurium(O5-)	Bovine	AZ	2004-06-14	4	1	<2	>32	<0.25	16/8	<0.015	0.5	2	0.5	>256	<0.12/2.38		>64	>32	<32
35009	Uganda	Bovine	TN	2004-07-01	32	2	>32	>32	16	>32/16	<0.015	>16	4	>8	>256	0.25/4.75		>64	>32	>64
35010	Newport	Bovine	TN	2004-07-01	>32	1	>32	>32	32	>32/16	<0.015	>16	4	>8	>256	0.25/4.75		>64	>32	>64
35011	Oranienburg	Bovine	TN	2004-07-01	4	4	8	<4	<0.25	<1/0.5	<0.015	0.5	4	1	>256	<0.12/2.38		<8	<1	<32
35012	Reading	Equine	TN	2004-07-01	32	2	>32	>32	16	>32/16	<0.015	0.5	4	>8	>256	<0.12/2.38		<8	>32	>64
35014	Newport	Bovine	TN	2004-07-01	>32	2	>32	>32	32	>32/16	<0.015	0.5	4	>8	>256	<012/2.38		>64	>32	>64
35015	Typhimurium	Bovine	TN	2004-07-01	2	2	16	8	<0.25	<1/0.5	<0.015	0.5	4	0.5	64	<0.12/2.38		<8	<1	64
35016	Newport	Bovine	TN	2004-07-01	>32	1	>32	>32	32	>32/16	<0.015	>16	4	>8	>256	<0.12/2.38		>64	>32	>64
35017	Newport	Bovine	TN	2004-07-01	>32	1	>32	>32	32	>32/16	<0.015	>16	4	>8	>256	<0.12/2.38		>64	>32	>64
35151	Bredeney	Turkey	NC	2004-05-04	8	4	8	32	<0.25	2/1	0.5	>16	>32	1	>256	0.25/4.75		>64	4	>64
35152	Typhimurium(O5-)	Swine	NC	2004-05-04	4	2	>32	32	<0.25	16/8	<0.015	<0.25	4	1	>256	<0.12/2.38		<8	>32	>64
35153	London	Swine	NC	2004-05-04	>32	2	8	<4	32	32/16	0.03	0.5	4	>8	>256	<0.12/2.38		<8	>32	<32
35154	Hadar	Turkey	NC	2004-05-04	4	2	8	>32	<0.25	8/4	0.25	>16	>32	1	>256	>4/76		16	>32	>64
35155	Choleraesuis	Swine	NC	2004-05-04	2	2	4	>32	<0.25	<1/0.5	<0.015	0.5	4	1	>256	<0.12/2.38		<8	<1	>64
35156	Derby	Swine	NC	2004-05-04	4	2	8	>32	<0.25	<1/0.5	<0.015	0.5	4	1	>256	0.25/4.75		<8	<1	>64
35158	Choleraesuis	Swine	NC	2004-05-04	2	2	4	>32	<0.25	<1/0.5	<0.015	1	8	1	>256	<0.12/2.38		<8	<1	>64
35160	Choleraesuis	Swine	NC	2004-06-04	32	2	8	>32	16	32/16	<0.015	1	8	>8	>256	0.25/4.75		<8	>32	>64
35161	Heidelberg	Swine	NC	2004-06-04	>32	1	8	>32	64	>32/16	<0.015	0.5	4	>8	>256	<0.12/2.38		>64	>32	>64
35162	Heidelberg	Turkey	NC	2002-07-02	4	4	8	>32	<0.25	<1/0.5	<0.015	>16	4	0.5	>256	<0.12/2.38		>64	<1	>64
35163	Typhimurium(O5-)	Swine	NC	2004-07-04	4	2	>32	>32	<0.25	16/8	<0.015	0.5	4	1	>256	<0.12/2.38		<8	>32	>64
35164	Typhimurium(O5-)	Swine	NC	2004-07-04	2	2	>32	32	<0.25	>32/16	<0.015	0.5	4	0.5	>256	<0.12/2.38		<8	>32	>64
35165	Heidelberg	Swine	NC	2004-07-04	32	2	8	>32	32	>32/16	<0.015	16	4	>8	>256	<0.12/2.38		<8	>32	>64
35166	Typhimurium(O5-)	Swine	NC	2004-07-04	8	2	>32	32	8	16/8	<0.015	1	4	2	>256	<0.12/2.38		<8	>32	>64
35167	Muenchen	Swine	NC	2004-07-04	4	2	8	<4	<0.25	<1/0.5	<0.015	0.5	4	1	>256	<0.12/2.38		<8	<1	<32
35168	Newport	Bovine	NC	2004-07-04	4	1	16	<4	<0.25	4/2	<0.015	0.5	4	1	256	<0.12/2.38		<8	<1	<32
35169	Newport	Swine	NC	2004-07-04	4	2	>32	>32	1	16/8	<0.015	0.5	4	1	>256	<0.12/2.38		<8	>32	>64
35170	Typhimurium(O5-)	Bovine	NC	2004-07-04	2	2	>32	32	<0.25	16/8	<0.015	0.5	4	0.5	>256	<0.12/2.38		<8	>32	>64
35171	Typhimurium(O5-)	Swine	NC	2004-07-04	2	2	>32	>32	<0.25	16/8	<0.015	2	4	1	>256	>4/76		<8	>32	>64
35172	Typhimurium(O5-)	Bovine	NC	2004-07-04	>32	2	>32	>32	64	>32/16	<0.015	>16	4	>8	>256	>4/76		>64	>32	>64
35185	Meleagridis	Bovine	TN	2004-06-15	2	1	8	<4	<0.25	<1/0.5	<0.015	0.5	4	2	>256	<0.12/2.38		<8	<1	<32
35186	Newport	Equine	TN	2004-06-15	2	4	8	<4	<0.25	<1/0.5	<0.015	<0.25	4	1	>256	<0.12/82.38		<8	<1	<32
35187	Mbandaka	Bovine	TN	2004-06-25	>32	2	>32	>32	16	>32/16	<0.015	1	4	>8	>256	0.25/4.75		<8	>32	>64
35188	Newport	Equine	TN	2004-06-24	2	1	8	<4	<0.25	<1/0.5	<0.015	<0.25	4	0.5	>256	<0.12/2.38		<8	<1	<32
35189	Reading	Bovine	TN	2004-07-12	32	1	>32	>32	32	>32/16	<0.015	>16	4	>8	>256	<0.12/2.38		>64	>32	>64
35190	I 4,5,12 : i : -	Equine	TN	2004-07-12	2	1	8	<4	<0.25	<1/0.5	<0.015	<0.25	4	0.5	>256	<0.12/2.38		<8	<1	<32
35191	I 4,5,12 : i : -	Equine	TN	2004-07-12	4	2	8	<4	<0.25	<1/0.5	<0.015	<0.25	4	1	>256	<0.12/2.38		<8	<1	<32
35192	I 4,5,12 : i : -	Equine	TN	2004-07-12	2	2	8	<4	<0.25	<1/0.5	<0.015	0.5	4	0.5	>256	<0.12/2.38		<8	<1	<32
35193	Typhimurium	Equine	TN	2004-07-15	2	1	8	<4	<0.25	<1/0.5	0.03	<0.25	4	0.5	>256	<0.12/2.38		<8	<1	<32
35194	Miami	Equine	TN	2004-07-23	2	4	8	<4	<0.25	<1/0.5	<0.015	<0.25	4	0.5	>256	<0.12/2.38		<8	2	<32
35195	variant of Typhimurium	Equine	TN	2004-07-21	2	2	8	<4	<0.25	<1/0.5	<0.015	1	4	0.5	>256	<0.12/2.38		<8	<1	<32
35196	Typhimurium(O5-)	Equine	TN	2004-08-10	2	1	8	<4	<0.25	<1/0.5	<0.015	0.5	4	1	>256	<0.12/2.38		<8	<1	<32
35197	Newport	Equine	TN	2004-08-18	2	2	8	<4	<0.25	<1/0.5	<0.015	<0.25	4	0.5	>256	<0.12/2.38		<8	<1	<32
35198	Typhimurium(O5-)	Bovine	TN	2004-08-17	2	1	8	>32	<0.25	16/8	<0.015	1	4	1	>256	0.25/4.75		>64	>32	>64
35199	Newport	Caprine	TN	2004-08-23	2	1	8	<4	<0.25	<1/0.5	<0.015	0.5	4	1	>256	<0.12/2.38		<8	<1	<32
35200	Newport	Equine	TN	2004-08-23	2	1	8	<4	<0.25	<1/0.5	<0.015	<0.25	4	1	>256	<0.12/2.38		<8	<1	<32
35201	Newport	Equine	TN	2004-08-23	2	1	8	<4	<0.25	<1/0.5	<0.015	<0.25	4	0.5	>256	<0.12/2.38		<8	<1	<32
35202	Newport	Equine	TN	2004-08-20	4	2	8	<4	<0.25	<1/0.5	<0.015	0.5	4	0.5	>256	<0.12/2.38		<8	<1	<32
35203	Typhimurium	Bovine	TN	2004-08-27	2	1	8	<4	<0.25	<1/0.5	<0.015	0.5	4	1	>256	<0.12/2.38		<8	<1	<32
35204	Muenster	Bovine	TN	2004-09-01	4	2	8	<4	<0.25	<1/0.5	<0.015	0.5	4	1	>256	<0.12/2.38		<8	<1	<32
35206	Typhimurium	Equine	TN	2004-09-24	2	1	8	<4	<0.25	<1/0.5	<0.015	0.5	4	0.5	64	<0.12/2.38		<8	<1	<32
35210	Uganda	Bovine	TN	2004-09-28	>32	2	>32	>32	16	>32/16	<0.015	>16	4	>8	>256	0.25/4.75		>64	>32	>64
35211	Newport	Bovine	TN	2004-10-04	>32	4	>32	>32	64	>32/16	<0.015	1	4	>8	>256	>4/76		>64	>32	>64
35212	Newport	Bovine	TN	2004-10-06	>32	2	>32	>32	32	>32/16	<0.015	<0.25	4	>8	>256	0.25/4.75		>64	>32	>64
35544	Oranienburg	Bovine	AZ	2005	4	1	8	<4	<0.25	2	<0.015	0.5	4	0.5	<16	<0.12		<8	<1	<32
35545	Typhimurium(O5-)	Caprine	AZ	2005	2	1	<2	>32	<0.25	8	<0.015	0.5	2	0.5	>256	<0.12		>64	>32	64
35546	Mbandaka	Bovine	AZ	2005	4	2	16	<4	<0.25	<1	<0.015	1	2	1	64	<0.12		<8	<1	<32
35547	Montevideo	Bovine	AZ	2005	4	2	8	<4	<0.25	<1	<0.015	<0.25	8	1	<16	<0.12		<8	<1	<32
35550	Newport	Bovine	AZ	2005	>32	1	>32	>32	16	>32	<0.015	0.5	2	>8	>256	<0.12		>64	>32	>64
35554	Cerro	Chicken	AZ	2005	2	1	8	<4	<0.25	<1	<0.015	<0.25	4	0.5	<16	<0.12		<8	<1	<32
35558	Worthington	Bovine	AZ	2005	4	1	8	>32	<0.25	<1	<0.015	0.5	4	0.5	>256	<0.12		>64	<1	>64
35559	Worthington	Bovine	AZ	2005	4	4	8	>32	<0.25	<1	<0.015	1	4	0.5	>256	<0.12		>64	<1	>64
35560	Typhimurium(O5-)	Bovine	AZ	2005	2	1	8	<4	<0.25	8	<0.015	0.5	4	0.5	>256	<0.12		>64	>32	>64
35561	Typhimurium(O5-)	Bovine	AZ	2005	2	1	8	<4	<0.25	16	<0.015	<0.25	2	0.5	>256	<0.12		>64	>32	>64
35562	Typhimurium(O5-)	Bovine	AZ	2005	>32	1	8	>32	32	>32	<0.015	0.5	4	>8	>256	<0.12		>64	>32	>64
35565	Poona	Swine	AZ	2005	4	1	16	<4	<0.25	<1	<0.015	<0.25	4	1	32	<0.12		<8	<1	<32
35566	Oranienburg	Chicken	AZ	2005	4	2	>32	<4	<0.25	<1	<0.015	<0.25	2	0.5	>256	<0.12		<8	<1	<32
	*AZ: Arizona; MO: Missouri; NC: North Carolina; TN: Tennessee;
	# AST data is not available
	$ The druf was removed from the panel in 2004
	& AMI: amikacin, AUG: amoxicillin/clavulanic acid, AMP: ampicillin, FOX: cefoxitin, TIO: ceftiofur, AXO: ceftriaxone, CEP: cephalothin, CHL: chloramphenicol, CIP: ciprofloxacin, GEN: gentamicin, KAN: kanamycin, NAL: nalidixic acid, STR: streptomycin, SMX: sulfamethoxazole, TET: tetracycline, and COT: trimethoprim/sulfamethoxazole.
